# Supplementary material for: Super-enhancer-associated MEIS1 promotes transcriptional dysregulation in Ewing sarcoma in co-operation with EWS-FLI1
Source: Nucleic Acids Res. 2018 Nov 28;47(3):1255–67. doi: 10.1093/nar/gky1207 (PMC6379679; doi:10.1093/nar/gky1207)
Supplement: Supplementary Data [file gky1207_supplemental_files.zip]

Archive with 2 entries (2 files):
- Supplementary Data.pdf
- Supplementary Datasets.xls
