# Supplementary material for: Super-enhancer-associated MEIS1 promotes transcriptional dysregulation in Ewing sarcoma in co-operation with EWS-FLI1
Source: Nucleic Acids Res. 2018 Nov 28;47(3):1255–67. doi: 10.1093/nar/gky1207 (PMC6379679; doi:10.1093/nar/gky1207)
Supplement: Supplementary Data [file gky1207_supplemental_files.zip › Supplementary Datasets.xls]

## Sheet: Supplementary Dataset S1
Supplementary Dataset S1: Average expression and log2 fold change values per ensemble gene of THZ1-treated Ewing sarcoma cells
Ens_id	Biotype	Strand	Hgnc_symbol	Loc	A673_NC	A673_50nM_6hr	A673_200nM_6hr	SKMNC_NC	SKMNC_50nM_6hr	SKMNC_200nM_6hr	A673_50nM_6hr_lfc	A673_200nM_6hr_lfc	SKMNC_50nM_6hr_lfc	SKMNC_200nM_6hr_lfc
ENSG00000120088	protein_coding	+	CRHR1	chr17:43699266-43913194	1.90414e-308	8.07705e-170	4.55853e-180	0.134913	0.185817	0.233536	0	0	0.0632997	0.120218
ENSG00000156508	protein_coding	-	EEF1A1	chr6:74225472-74233520	3645.88	4002.61	4598.68	4400.04	0	0	0.134639	0.334871	-12.1036	-12.1036
ENSG00000111640	protein_coding	+	GAPDH	chr12:6643092-6647537	3256.2	4314.87	4697.35	1878.66	2556	2969.69	0.406019	0.528522	0.44398	0.660326
ENSG00000075624	protein_coding	-	ACTB	chr7:5566781-5603415	2373.86	2689.87	2868.29	1692.52	1837.86	1827.43	0.18023	0.272851	0.118787	0.11058
ENSG00000166710	protein_coding	+	B2M	chr15:45003674-45011075	2371.47	3114.88	3575.58	1712.02	2302.5	2538.97	0.39325	0.592191	0.427286	0.568269
ENSG00000196262	protein_coding	+	PPIA	chr7:44836278-44864163	2054.57	2382.3	2695.84	2088.77	2480.11	2542.79	0.213422	0.391731	0.247642	0.283635
ENSG00000184009	protein_coding	-	ACTG1	chr17:79476996-79490873	1948.32	1897.48	1995.82	1192.77	1240.36	1242.37	-0.0381261	0.0347333	0.0563967	0.0587308
ENSG00000123416	protein_coding	-	TUBA1B	chr12:49521564-49525180	1775.7	2082.85	2187.3	1148.09	1364.17	1269.41	0.230051	0.30061	0.248589	0.144802
ENSG00000147403	protein_coding	+	RPL10	chrX:153618314-153637504	1688.3	1903.3	2138.65	2189.6	2846.74	3238.35	0.172835	0.340949	0.378491	0.564378
ENSG00000109971	protein_coding	-	HSPA8	chr11:122928196-122933938	1617.9	923.285	721.999	1112.59	708.322	448.397	-0.808604	-1.16295	-0.650706	-1.30916
ENSG00000105974	protein_coding	+	CAV1	chr7:116164838-116201233	1577.32	1389.33	1469.66	484.69	258.807	326.75	-0.182962	-0.101926	-0.902595	-0.56744
ENSG00000105372	protein_coding	+	RPS19	chr19:42363987-42376994	1557.98	2018.83	2238.12	2337.4	3036.65	3968.18	0.373631	0.522329	0.377434	0.763319
ENSG00000074800	protein_coding	-	ENO1	chr1:8921060-8939308	1531.58	1774.15	2003.66	1220.81	1301.41	1415.61	0.211979	0.387395	0.0921637	0.213423
ENSG00000161016	protein_coding	-	RPL8	chr8:146015149-146017972	1511.97	1797.29	2018.41	1174.29	1450.17	2098.27	0.249242	0.41655	0.3042	0.836871
ENSG00000174444	protein_coding	-	RPL4	chr15:66790354-66816870	1498.6	1525.04	1691.9	1846.98	2209.86	2348.33	0.025215	0.174919	0.258659	0.3463
ENSG00000186468	protein_coding	-	RPS23	chr5:81569176-81574396	1493.67	1667.87	1836.02	2181.02	2713.78	3052.45	0.159045	0.29754	0.315171	0.484776
ENSG00000140988	protein_coding	-	RPS2	chr16:2012052-2014861	1485.37	1819.66	2214.29	1954.09	2598.32	3255.45	0.292668	0.575702	0.410899	0.736065
ENSG00000197756	protein_coding	+	RPL37A	chr2:217362911-217443903	1423.03	1585.5	1902.78	2543.19	3280.39	4131.71	0.155868	0.418887	0.367101	0.699882
ENSG00000138326	protein_coding	+	RPS24	chr10:79793517-79816570	1420.86	1682.57	1922.15	1268.86	1637.18	1851.2	0.243744	0.435692	0.367424	0.54457
ENSG00000034510	protein_coding	+	TMSB10	chr2:85132748-85133795	1415.14	1862.97	2105.36	1115.66	1566.97	1798.17	0.396415	0.572788	0.489708	0.688142
ENSG00000213741	protein_coding	-	RPS29	chr14:50043389-50065408	1386.99	1606.6	1784.23	1896.27	2424.47	2900.76	0.211911	0.363113	0.354339	0.613003
ENSG00000177954	protein_coding	+	RPS27	chr1:153963234-153964626	1382.82	1639.65	1923.73	2612.19	3499.19	4518.53	0.245611	0.476	0.421621	0.790361
ENSG00000167526	protein_coding	+	RPL13	chr16:89627064-89630950	1343.2	1327.22	1643.9	1159.1	1400.34	1807.09	-0.0172537	0.291252	0.272558	0.640217
ENSG00000089157	protein_coding	-	RPLP0	chr12:120634488-120639038	1300.03	1610.47	1879.39	1555.18	2066.36	2331.7	0.308723	0.531378	0.409781	0.583992
ENSG00000026025	protein_coding	+	VIM	chr10:17270257-17279592	1267.21	1180.89	1388.69	270.559	264.237	284.65	-0.101698	0.131969	-0.0339836	0.0729829
ENSG00000142534	protein_coding	+	RPS11	chr19:49999621-50002946	1259.22	1446.5	1759.17	1842.9	2399.77	2946.23	0.199888	0.482039	0.380737	0.676599
ENSG00000181163	protein_coding	+	NPM1	chr5:170814119-170838141	1252.18	1413.23	1301.78	1325.13	1436.8	1323.69	0.174423	0.0559998	0.116641	-0.00156743
ENSG00000149273	protein_coding	+	RPS3	chr11:75110529-75133324	1226.29	1524.97	1638.16	2121.98	2744.84	3156.99	0.31425	0.41748	0.371157	0.572916
ENSG00000196230	protein_coding	+	TUBB	chr6:30687977-30693203	1187.45	1144.76	1177.84	1083.57	1097.37	992.603	-0.0527763	-0.0117133	0.018241	-0.126382
ENSG00000133112	protein_coding	-	TPT1	chr13:45911007-45915505	1176.27	1267.56	1386.69	1889.13	2378.04	2702.21	0.107747	0.23724	0.331894	0.516188
ENSG00000087086	protein_coding	+	FTL	chr19:49468557-49470135	1083.16	1537.36	1625.67	1486.38	2211.37	2810.11	0.504815	0.585344	0.572819	0.918367
ENSG00000137818	protein_coding	+	RPLP1	chr15:69745122-69748255	1073	1407.98	1551.6	1283.26	1682.5	1971.67	0.391657	0.531692	0.390526	0.619212
ENSG00000136942	protein_coding	-	RPL35	chr9:127620158-127624260	1065.92	1272.75	1459.24	842.83	1085.6	1453.53	0.25563	0.452754	0.364797	0.785529
ENSG00000231500	protein_coding	+	RPS18	chr6:33239786-33244287	1014.59	1250.15	1340.83	1952.74	2643.39	3376.85	0.300937	0.401884	0.436696	0.789867
ENSG00000142676	protein_coding	+	RPL11	chr1:24018268-24022915	1013.9	1233.64	1314.64	1573.43	2116.46	2358.34	0.282753	0.374427	0.427505	0.583554
ENSG00000067225	protein_coding	-	PKM	chr15:72491369-72524164	988.24	1164.06	1315	411.687	461.79	519.64	0.236012	0.411767	0.16531	0.335238
ENSG00000148303	protein_coding	+	RPL7A	chr9:136215068-136218281	973.389	1022.58	1117.3	981.946	1228.47	1512.97	0.0710541	0.198738	0.322852	0.623153
ENSG00000135486	protein_coding	+	HNRNPA1	chr12:54673976-54680872	938.074	741.081	882.402	1147.44	1098.31	1197.48	-0.339662	-0.0881687	-0.0630772	0.0615303
ENSG00000156482	protein_coding	-	RPL30	chr8:99037078-99058697	933.76	1097.46	1226.2	1410.32	1791.13	2456.71	0.232814	0.392702	0.34463	0.80027
ENSG00000112306	protein_coding	+	RPS12	chr6:133135579-133138703	931.284	1275.67	1437.14	1389.31	1906.57	2286.06	0.453544	0.625363	0.456329	0.718088
ENSG00000171858	protein_coding	+	RPS21	chr20:60962171-60963576	928.995	1155.35	1411.7	1431.75	1819.76	2177.34	0.314283	0.60316	0.345754	0.604442
ENSG00000008988	protein_coding	-	RPS20	chr8:56979853-56987069	926.91	1152.79	1300.17	1094.28	1469.04	2141.32	0.314324	0.487753	0.424556	0.967874
ENSG00000161960	protein_coding	+	EIF4A1	chr17:7476023-7482323	918.439	956.158	980.675	386.645	375.687	329.492	0.0580032	0.0944916	-0.0413698	-0.230121
ENSG00000105193	protein_coding	-	RPS16	chr19:39923846-39926588	918.424	1033.54	1108.73	1192.5	1465.72	1754.9	0.170187	0.271406	0.297395	0.557012
ENSG00000182718	protein_coding	-	ANXA2	chr15:60639332-60695082	917.839	1082.5	1154.6	343.07	370.296	444.759	0.237815	0.330758	0.109868	0.373562
ENSG00000122406	protein_coding	+	RPL5	chr1:93297581-93307481	910.958	1073.2	1098.96	1256.5	1594.18	1547.15	0.236223	0.270412	0.343161	0.299987
ENSG00000145425	protein_coding	+	RPS3A	chr4:152020724-152025804	908.667	1044.91	1176.49	1289.72	1667.95	1861.74	0.201348	0.372304	0.370765	0.52925
ENSG00000204628	protein_coding	-	GNB2L1	chr5:180663908-180675096	880.494	867.125	989.821	1119.84	1265.04	1465.46	-0.022048	0.168674	0.175743	0.387757
ENSG00000142541	protein_coding	+	RPL13A	chr19:49990810-49995565	878.113	845.789	973.486	1421.14	1843.3	2203.84	-0.0540461	0.148593	0.37501	0.63261
ENSG00000134333	protein_coding	+	LDHA	chr11:18415934-18429972	868.705	937.371	830.519	1033.35	961.147	633.812	0.109632	-0.0647769	-0.104395	-0.704323
ENSG00000254772	protein_coding	-	EEF1G	chr11:62327072-62342401	865.447	1056.07	1141.46	1244.45	1646.53	1783.25	0.286888	0.39896	0.403638	0.518651
ENSG00000142937	protein_coding	+	RPS8	chr1:45240922-45244451	863.763	911.237	1058.42	1538.36	1957.42	2137.07	0.0771039	0.292898	0.34736	0.473978
ENSG00000149925	protein_coding	+	ALDOA	chr16:30064410-30081778	862.571	1074.73	1192.54	512.292	613.102	715.629	0.316929	0.46686	0.258699	0.481447
ENSG00000149100	protein_coding	+	EIF3M	chr11:32605343-32627808	862.177	777.456	688.402	327.637	245.595	152.278	-0.149041	-0.324311	-0.414351	-1.10034
ENSG00000083845	protein_coding	+	RPS5	chr19:58897766-58906173	848.899	986.825	1119.84	958.766	1241.22	1491.13	0.216964	0.399217	0.372166	0.636619
ENSG00000196611	protein_coding	-	MMP1	chr11:102660650-102668891	839.287	849.461	1015.19	22.7207	11.7219	18.3477	0.0173629	0.274216	-0.898832	-0.293985
ENSG00000144713	protein_coding	-	RPL32	chr3:12875983-12883087	834.799	961.275	1080.28	1119.8	1477.58	1534.8	0.203293	0.371512	0.399683	0.454461
ENSG00000145592	protein_coding	-	RPL37	chr5:40825363-40835437	830.238	926.938	1045.71	1402.33	1808.46	2200.45	0.158767	0.332528	0.366705	0.6496
ENSG00000065978	protein_coding	+	YBX1	chr1:43148097-43168020	820.649	1123.78	1237.81	892.395	1244.18	1268.4	0.453049	0.592361	0.478984	0.506777
ENSG00000161970	protein_coding	-	RPL26	chr17:8280837-8286531	816.222	991.809	1050.14	834.214	1104.55	1211.46	0.280788	0.363155	0.404546	0.537719
ENSG00000110700	protein_coding	-	RPS13	chr11:17095935-17099334	809.733	953.579	1021.82	1218.05	1606.67	1712.45	0.235638	0.335254	0.399214	0.491147
ENSG00000170315	protein_coding	+	UBB	chr17:16284111-16286059	807.284	798.49	666.565	506.588	591.866	506.387	-0.0157823	-0.275954	0.224048	-0.000571407
ENSG00000102144	protein_coding	+	PGK1	chrX:77320684-77384793	790.732	941.181	1083.45	468.853	532.777	518.249	0.250992	0.453879	0.184028	0.144217
ENSG00000111716	protein_coding	-	LDHB	chr12:21788275-21910791	784.864	880.146	976.104	830.878	900.938	931.199	0.165101	0.314232	0.116656	0.164266
ENSG00000166441	protein_coding	+	RPL27A	chr11:8703957-8736306	778.393	849.253	971.715	1541.39	1939.8	2130.92	0.125541	0.319666	0.331484	0.466986
ENSG00000063177	protein_coding	-	RPL18	chr19:49118584-49122793	775.314	936.618	986.495	919.666	1153.38	1436.93	0.27236	0.347133	0.326368	0.643244
ENSG00000187514	protein_coding	+	PTMA	chr2:232571604-232578251	771.05	882.406	837.013	852.418	1036.67	941.089	0.194382	0.118278	0.282023	0.142611
ENSG00000164032	protein_coding	-	H2AFZ	chr4:100869242-100871545	769.386	763.287	692.654	575.953	640.731	530.874	-0.011467	-0.151365	0.153515	-0.117369
ENSG00000122566	protein_coding	-	HNRNPA2B1	chr7:26229546-26241149	755.103	733.886	897.357	721.173	599.242	709.914	-0.0410623	0.248706	-0.2668	-0.0226694
ENSG00000221983	protein_coding	+	UBA52	chr19:18682539-18688360	754.898	894.766	1053.28	576.673	727.291	1020.09	0.24493	0.479995	0.334262	0.821785
ENSG00000117450	protein_coding	-	PRDX1	chr1:45976707-45988719	752.605	873.716	951.592	547.609	642.03	580.42	0.215006	0.33805	0.229108	0.0838024
ENSG00000167996	protein_coding	-	FTH1	chr11:61727189-61735132	752.146	992.718	1120.22	1183.37	1500.59	1735.29	0.399907	0.574068	0.342371	0.551888
ENSG00000147604	protein_coding	-	RPL7	chr8:74202505-74208024	751.502	871.241	941.279	1116.81	1443.95	1834.52	0.213031	0.324459	0.370345	0.715514
ENSG00000108518	protein_coding	-	PFN1	chr17:4848946-4852356	745.462	883.99	973.493	301.522	369.492	386.046	0.245592	0.384583	0.292402	0.355465
ENSG00000172757	protein_coding	-	CFL1	chr11:65590492-65629497	744.738	917.116	1020.16	633.582	786.405	795.405	0.300008	0.453468	0.311299	0.327696
ENSG00000089009	protein_coding	-	RPL6	chr12:112842993-112856642	737.743	837.678	918.029	890.522	1113.44	1267.57	0.183044	0.315038	0.321977	0.508861
ENSG00000109475	protein_coding	+	RPL34	chr4:109541721-109551568	737.452	851.259	924.255	1032.58	1355.84	1616.64	0.206788	0.325347	0.392601	0.646241
ENSG00000096384	protein_coding	+	HSP90AB1	chr6:44214823-44221620	734.403	928.062	938.916	586.153	691.063	692.288	0.33724	0.353997	0.237167	0.239718
ENSG00000143947	protein_coding	+	RPS27A	chr2:55459038-55462989	732.564	895.119	990.616	866.329	1150.03	1362.11	0.288767	0.434859	0.408274	0.652251
ENSG00000177600	protein_coding	+	RPLP2	chr11:809646-812880	728.615	896.633	996.896	1116.13	1516.64	1693.41	0.29899	0.451754	0.442033	0.600986
ENSG00000124614	protein_coding	-	RPS10	chr6:34385230-34393902	726.468	875.966	999.324	872.057	1142.81	1301.65	0.269637	0.459512	0.3897	0.577302
ENSG00000198034	protein_coding	-	RPS4X	chrX:71475528-71497150	723.572	803.04	883.346	1154.52	1427.87	1417.06	0.150138	0.287482	0.306332	0.295376
ENSG00000122026	protein_coding	+	RPL21	chr13:27825445-27830828	716.904	826.263	940.802	896.825	1189.78	1361.66	0.204555	0.391633	0.407401	0.601919
ENSG00000182899	protein_coding	+	RPL35A	chr3:197676857-197683481	716.155	765.14	838.675	1237.62	1524.41	1883.54	0.0953231	0.227546	0.300463	0.605479
ENSG00000115268	protein_coding	+	RPS15	chr19:1438357-1440583	713.57	911.048	977.521	625.79	830.957	1164.21	0.352034	0.453527	0.408527	0.894536
ENSG00000110955	protein_coding	-	ATP5B	chr12:57031958-57039798	711.79	945.15	962.978	574.982	753.135	668.598	0.408592	0.435523	0.388799	0.217271
ENSG00000110092	protein_coding	+	CCND1	chr11:69455854-69469242	710.602	460.583	504.722	370.189	196.989	202.477	-0.62448	-0.492726	-0.906734	-0.867288
ENSG00000114391	protein_coding	-	RPL24	chr3:101399934-101405626	702.26	806.496	839.051	899.031	1120.06	1212.35	0.199397	0.256419	0.316817	0.430949
ENSG00000171863	protein_coding	+	RPS7	chr2:3622794-3628509	693.649	874.041	887.865	820.18	1091.54	1033.47	0.333066	0.35568	0.411916	0.333121
ENSG00000265681	protein_coding	-	RPL17	chr18:47014850-47018906	690.599	786.945	855.517	930.065	1192.66	1367.23	0.188159	0.308546	0.358438	0.555357
ENSG00000111669	protein_coding	+	TPI1	chr12:6976282-6980112	682.942	806.628	929.282	475.276	575.662	581.862	0.239817	0.443794	0.275928	0.291356
ENSG00000189403	protein_coding	-	HMGB1	chr13:31032883-31191734	682.902	746.975	796.505	431.314	465.594	436.356	0.1292	0.221704	0.110088	0.0167285
ENSG00000167658	protein_coding	-	EEF2	chr19:3976053-3985467	682.318	779.557	849.986	537.161	671.176	773.074	0.191947	0.316578	0.320801	0.524434
ENSG00000071082	protein_coding	+	RPL31	chr2:101618176-101640494	682.161	791.806	920.188	1043.04	1324.46	1674.23	0.214742	0.43127	0.344316	0.682182
ENSG00000092841	protein_coding	+	MYL6	chr12:56551944-56557280	676.428	773.878	889.164	449.149	551.642	633.701	0.193902	0.394004	0.295943	0.495675
ENSG00000145741	protein_coding	+	BTF3	chr5:72794232-72801460	675.807	756.908	789.444	741.832	899.294	822.006	0.163278	0.223919	0.27736	0.147867
ENSG00000205542	protein_coding	+	TMSB4X	chrX:12993226-12995346	668.378	849.397	931.163	206.53	237.631	294.588	0.345315	0.477761	0.201462	0.510268
ENSG00000170889	protein_coding	+	RPS9	chr19:54704609-54752862	666.579	780.279	889.567	898.155	1154.56	1445.57	0.226899	0.415786	0.36195	0.685994
ENSG00000163399	protein_coding	+	ATP1A1	chr1:116915289-116952883	655.871	728.793	633.774	470.208	456.499	358.734	0.151877	-0.049367	-0.0425954	-0.389434
ENSG00000134419	protein_coding	-	RPS15A	chr16:18792616-18801705	655.767	853.702	913.262	991.336	1322.66	1668.8	0.38004	0.477226	0.415632	0.750775
ENSG00000174748	protein_coding	+	RPL15	chr3:23958035-23965183	653.058	693.997	786.987	680.159	822.603	851.08	0.0875882	0.268753	0.273957	0.322997
ENSG00000135387	protein_coding	+	CAPRIN1	chr11:34073229-34122703	652.745	596.693	492.915	346.78	279.062	214.605	-0.129323	-0.404465	-0.312429	-0.689784
ENSG00000196531	protein_coding	-	NACA	chr12:57106211-57125412	648.549	719.56	700.524	809.021	928.58	957.336	0.14968	0.111054	0.19862	0.242572
ENSG00000132341	protein_coding	+	RAN	chr12:131356423-131362223	645.939	585.528	609.543	631.838	567.276	513.71	-0.14143	-0.0835368	-0.155244	-0.298076
ENSG00000229117	protein_coding	+	RPL41	chr12:56510369-56511727	642.083	740.011	828.149	692.343	896.732	1087.44	0.20449	0.366626	0.372716	0.650621
ENSG00000105640	protein_coding	+	RPL18A	chr19:17970684-17974962	632.375	736.875	854.401	745.491	970.478	1342.96	0.220317	0.433541	0.380056	0.848293
ENSG00000164587	protein_coding	-	RPS14	chr5:149822752-149829319	611.789	649.276	760.708	825.131	1007.61	1212.41	0.0856618	0.313848	0.287926	0.554625
ENSG00000132507	protein_coding	+	EIF5A	chr17:7210317-7215774	606.289	708.114	771.343	345.568	391.974	375.201	0.223634	0.346858	0.181295	0.118365
ENSG00000080824	protein_coding	-	HSP90AA1	chr14:102547074-102606036	601.869	677.695	846.554	342.116	364.968	509.51	0.170919	0.491461	0.0930211	0.573243
ENSG00000075415	protein_coding	+	SLC25A3	chr12:98987368-98995946	599.629	710.801	713.662	426.69	543.02	454.478	0.245	0.250787	0.347094	0.0908159
ENSG00000100316	protein_coding	-	RPL3	chr22:39708886-39716394	596.911	678.821	785.413	1080.86	1449.32	1631.93	0.185224	0.395356	0.422857	0.593949
ENSG00000115053	protein_coding	-	NCL	chr2:232318241-232348352	588.589	545.14	517.242	705.426	678.034	561.091	-0.110439	-0.186084	-0.0570546	-0.329735
ENSG00000243678	protein_coding	+	NME1-NME2	chr17:49230919-49249108	583.42	748.992	829.156	507.75	685.062	724.422	0.35987	0.506377	0.431382	0.511864
ENSG00000104904	protein_coding	+	OAZ1	chr19:2269484-2273487	583.35	802.834	862.907	357.023	522.747	562.652	0.460065	0.564043	0.548818	0.654752
ENSG00000168028	protein_coding	+	RPSA	chr3:39448179-39454033	581.457	718.443	867.378	930.695	1247.1	1280.41	0.304729	0.576172	0.421804	0.459802
ENSG00000163682	protein_coding	-	RPL9	chr4:39455743-39460568	579.627	655.085	765.125	1168.64	1508.69	1705.39	0.176271	0.399968	0.368188	0.544883
ENSG00000110321	protein_coding	-	EIF4G2	chr11:10818596-10830657	574.584	654.278	683.444	471.995	479.546	495.152	0.187081	0.249906	0.0228496	0.0689572
ENSG00000241343	protein_coding	+	RPL36A	chrX:100645811-100651105	572.443	647.943	760.032	1103.21	1416.85	1666.54	0.178442	0.408307	0.36069	0.594707
ENSG00000115414	protein_coding	-	FN1	chr2:216225162-216300895	550.173	732.13	735.528	91.4271	94.4988	124.03	0.411564	0.418235	0.0471667	0.435886
ENSG00000172809	protein_coding	+	RPL38	chr17:72199720-72206794	546.311	641.384	696.978	664.888	854.717	1115.86	0.231075	0.350821	0.361854	0.746097
ENSG00000127184	protein_coding	+	COX7C	chr5:85913720-85916779	543.101	623.991	721.49	665.157	782.301	869.967	0.199961	0.409103	0.233705	0.386756
ENSG00000198755	protein_coding	+	RPL10A	chr6:35436184-35438562	542.561	623.407	698.79	776.671	1008.43	1144	0.200045	0.36448	0.376309	0.558116
ENSG00000084207	protein_coding	+	GSTP1	chr11:67351065-67354131	540.872	707.708	782.808	483.048	605.379	658.23	0.387239	0.532548	0.32507	0.445632
ENSG00000197958	protein_coding	-	RPL12	chr9:130209952-130213684	535.9	629.287	745.027	793.948	1064.13	1355.81	0.231356	0.474574	0.422097	0.771286
ENSG00000108298	protein_coding	+	RPL19	chr17:37356535-37360980	533.36	608.584	660.5	1372.11	1713.36	1927.24	0.190013	0.307929	0.320223	0.489837
ENSG00000087460	protein_coding	+	GNAS	chr20:57414772-57486247	532.952	692.181	773.885	760.611	1026.71	1085.18	0.376522	0.537272	0.432307	0.512137
ENSG00000118181	protein_coding	-	RPS25	chr11:118886421-118889401	529.36	612.527	685.522	567.697	768.694	900.733	0.210155	0.372334	0.436625	0.66504
ENSG00000092199	protein_coding	-	HNRNPC	chr14:21677294-21737653	517.333	571.292	692.253	494.569	514.843	600.801	0.142872	0.419503	0.0578461	0.280201
ENSG00000135046	protein_coding	+	ANXA1	chr9:75766672-75785309	508.206	581.843	607.329	107.261	105.783	121.609	0.194858	0.256602	-0.0198316	0.179551
ENSG00000002586	protein_coding	+	CD99	chrX:2609219-2659350	504.367	646.097	762.705	313.185	352.778	346.009	0.356651	0.595684	0.17123	0.143359
ENSG00000135919	protein_coding	-	SERPINE2	chr2:224839828-224904036	500.941	521.94	505.242	245.078	229.696	196.262	0.0591276	0.0123094	-0.0931227	-0.319003
ENSG00000198918	protein_coding	-	RPL39	chrX:118920466-118925606	499.974	671.404	723.737	810.424	1125.66	1290.95	0.424593	0.532722	0.473524	0.671022
ENSG00000078596	protein_coding	-	ITM2A	chrX:78615880-78623164	499.437	633.552	739.638	524.082	665.026	656.813	0.34255	0.56558	0.343036	0.325135
ENSG00000089280	protein_coding	+	FUS	chr16:31191430-31203127	492.532	566.123	509.936	375.909	468.08	394.11	0.200518	0.049999	0.315618	0.0680381
ENSG00000117632	protein_coding	-	STMN1	chr1:26210671-26233482	484.632	596.936	636.142	539.396	680.358	628.333	0.300128	0.391751	0.334396	0.219807
ENSG00000172270	protein_coding	+	BSG	chr19:571296-583493	479.33	615.219	702.757	261.686	333.438	383.946	0.359417	0.551051	0.348399	0.551317
ENSG00000154277	protein_coding	+	UCHL1	chr4:41258429-41270472	477.104	565.635	657.938	482.53	562.432	645.944	0.245095	0.462818	0.220636	0.420035
ENSG00000118680	protein_coding	+	MYL12B	chr18:3261906-3278282	474.217	566.583	568.029	164.318	188.982	191.307	0.256245	0.259916	0.200619	0.218167
ENSG00000108953	protein_coding	-	YWHAE	chr17:1247565-1303672	461.859	550.106	516.869	290.856	303.363	241.108	0.251757	0.162014	0.0605363	-0.269606
ENSG00000144381	protein_coding	-	HSPD1	chr2:198351304-198381461	460.342	435.805	508.912	557.858	490.781	463.536	-0.0788473	0.144412	-0.184466	-0.266691
ENSG00000108107	protein_coding	+	RPL28	chr19:55896712-55914612	457.895	492.402	567.241	660.632	805.001	1143.33	0.104599	0.308339	0.284753	0.790402
ENSG00000100097	protein_coding	+	LGALS1	chr22:38071614-38075813	456.658	520.75	646.472	193.913	246.011	305.858	0.189089	0.500548	0.341745	0.654741
ENSG00000131469	protein_coding	+	RPL27	chr17:41150289-41154976	455.727	540.482	608.228	1064.51	1355.59	1601.68	0.245581	0.41565	0.348441	0.588942
ENSG00000070756	protein_coding	-	PABPC1	chr8:101698043-101735037	454.799	476.06	485.158	592.664	743.564	967.184	0.065773	0.0930275	0.326749	0.705635
ENSG00000150753	protein_coding	+	CCT5	chr5:10250032-10266524	449.066	490.637	492.247	446.077	366.993	280.019	0.127457	0.132174	-0.280845	-0.669856
ENSG00000165119	protein_coding	-	HNRNPK	chr9:86582997-86595569	447.751	499.62	510.145	420.707	456.875	431.851	0.157801	0.187817	0.118713	0.0376295
ENSG00000104529	protein_coding	-	EEF1D	chr8:144661866-144681711	439.862	508.266	541.137	287.045	358.8	505.349	0.208092	0.29833	0.320901	0.813838
ENSG00000167460	protein_coding	+	TPM4	chr19:16177830-16213813	436.333	417.587	448.817	190.737	158.095	177.664	-0.0632047	0.040606	-0.26924	-0.10188
ENSG00000176340	protein_coding	+	COX8A	chr11:63742078-63744015	434.305	502.195	607.643	421.995	528.763	552.667	0.209091	0.48357	0.324706	0.388378
ENSG00000114942	protein_coding	+	EEF1B2	chr2:207024308-207027652	433.061	514.086	565.501	604.952	746.332	747.828	0.246916	0.384181	0.302546	0.305431
ENSG00000113140	protein_coding	-	SPARC	chr5:151040656-151066726	430.843	440.848	502.926	209.397	226.307	283.213	0.0330432	0.222705	0.111528	0.433858
ENSG00000119335	protein_coding	+	SET	chr9:131445702-131458679	429.911	431.369	418.647	329.923	316.009	292.007	0.00487316	-0.0382137	-0.0619718	-0.17556
ENSG00000132475	protein_coding	-	H3F3B	chr17:73772514-73781974	427.889	277.678	243.131	350.876	295.919	265.174	-0.622005	-0.812949	-0.244998	-0.402697
ENSG00000159176	protein_coding	-	CSRP1	chr1:201452657-201478584	423.208	460.542	482.443	129.038	108.407	104.092	0.12169	0.188574	-0.249228	-0.30728
ENSG00000197111	protein_coding	+	PCBP2	chr12:53835524-53874946	415.506	355.519	377.488	475.015	435.411	444.284	-0.224358	-0.13809	-0.12532	-0.0962813
ENSG00000240972	protein_coding	+	MIF	chr22:24236190-24237414	411.794	479.24	578.023	570.07	701.057	845.587	0.218334	0.488199	0.297921	0.567991
ENSG00000137154	protein_coding	-	RPS6	chr9:19375712-19380252	408.77	448.711	491.665	942.758	1153.4	1357.26	0.134184	0.265793	0.290654	0.525271
ENSG00000169567	protein_coding	-	HINT1	chr5:130494719-130507428	406.604	511.133	554.948	433.567	501.582	452.136	0.32935	0.447782	0.20978	0.0603655
ENSG00000166598	protein_coding	+	HSP90B1	chr12:104323884-104347423	404.601	561.554	586.374	279.008	323.713	327.816	0.47193	0.534218	0.213697	0.231812
ENSG00000115541	protein_coding	+	HSPE1	chr2:198364717-198368181	400.537	424.753	479.971	551.38	509.824	528.073	0.0844838	0.260417	-0.112835	-0.0621943
ENSG00000110958	protein_coding	-	PTGES3	chr12:57057126-57082159	398.956	379.107	394.834	404.11	339.76	366.591	-0.0734357	-0.0149458	-0.249558	-0.140212
ENSG00000187109	protein_coding	-	NAP1L1	chr12:76438669-76478813	394.48	464.501	474.716	384.261	476.797	494.697	0.23518	0.266496	0.310562	0.363622
ENSG00000149806	protein_coding	-	FAU	chr11:64888099-64889945	380.506	449.406	508.788	440.322	539.895	569.727	0.23952	0.418192	0.293517	0.370969
ENSG00000179218	protein_coding	+	CALR	chr19:13049391-13055303	377.628	439.242	510.088	271.482	284.686	331.099	0.217516	0.432791	0.0682694	0.285452
ENSG00000198242	protein_coding	+	RPL23A	chr17:27046410-27051377	375.76	389.92	421.038	553.773	644.119	723.833	0.0532276	0.163727	0.217668	0.385751
ENSG00000113558	protein_coding	-	SKP1	chr5:133484632-133512729	372.633	529.589	513.425	296.863	392.377	359.114	0.505973	0.461339	0.401264	0.273805
ENSG00000169714	protein_coding	-	CNBP	chr3:128888326-128902765	370.796	373.703	367.605	384.466	329.617	313.671	0.0112363	-0.0124356	-0.221443	-0.292759
ENSG00000088986	protein_coding	+	DYNLL1	chr12:120907652-120936296	365.215	348.743	369.412	284.981	260.465	242.011	-0.0663957	0.01644	-0.129301	-0.234898
ENSG00000102265	protein_coding	+	TIMP1	chrX:47441711-47446188	362.862	409.438	491.979	257.91	250.757	272.156	0.173773	0.438135	-0.0404188	0.0772744
ENSG00000198830	protein_coding	+	HMGN2	chr1:26798940-26802463	358.688	363.305	415.086	530.802	512.265	528.114	0.0184008	0.210136	-0.0511853	-0.00731061
ENSG00000130255	protein_coding	+	RPL36	chr19:5674957-5691887	357.967	433.034	472.94	354.489	459.82	647.389	0.273957	0.400853	0.374398	0.867055
ENSG00000135390	protein_coding	-	ATP5G2	chr12:54026509-54071192	357.285	384.68	456.547	451.066	511.205	535.213	0.106297	0.352812	0.180188	0.246273
ENSG00000173660	protein_coding	+	UQCRH	chr1:46769302-46782448	357.049	438.249	497.422	444.928	548.594	535.429	0.294882	0.477211	0.301555	0.266576
ENSG00000167553	protein_coding	+	TUBA1C	chr12:49582518-49667114	356.794	354.408	295.86	201.441	208.214	166.336	-0.00965304	-0.269346	0.0474779	-0.274754
ENSG00000188229	protein_coding	+	TUBB4B	chr9:140135664-140138159	354.909	372.559	268.372	156.088	184.281	111.731	0.0698277	-0.401909	0.238142	-0.478689
ENSG00000101608	protein_coding	+	MYL12A	chr18:3247478-3256234	350.713	355.612	361.688	180.954	144.28	147.727	0.0199566	0.0443304	-0.324738	-0.290907
ENSG00000165916	protein_coding	-	PSMC3	chr11:47440319-47447993	347.793	340.77	389.761	85.5107	70.9447	75.305	-0.0293453	0.163915	-0.26599	-0.181101
ENSG00000241468	protein_coding	-	ATP5J2	chr7:99046097-99063954	346.456	439.877	457.157	482.703	617.532	601.152	0.343546	0.399012	0.354727	0.316006
ENSG00000140264	protein_coding	+	SERF2	chr15:44069284-44094787	344.836	397.705	516.39	355.223	425.408	572.362	0.205234	0.581164	0.259454	0.686666
ENSG00000131143	protein_coding	+	COX4I1	chr16:85832238-85840650	342.287	413.944	474.978	219.668	265.649	274.187	0.273501	0.47148	0.273064	0.318535
ENSG00000159377	protein_coding	+	PSMB4	chr1:151372009-151374420	339.651	387.892	437.291	276.16	301.041	297.165	0.191075	0.363595	0.124025	0.105392
ENSG00000188846	protein_coding	+	RPL14	chr3:40498782-40503861	339.635	389.239	416.938	694.662	860.726	859.762	0.196131	0.295062	0.308843	0.307228
ENSG00000132646	protein_coding	-	PCNA	chr20:5095598-5107272	337.772	356.956	298.406	263.856	291.589	151.295	0.0794676	-0.178212	0.143667	-0.79834
ENSG00000162244	protein_coding	-	RPL29	chr3:52027615-52029958	337.537	354.701	391.82	601.433	704.98	787.556	0.0713515	0.214555	0.228827	0.388412
ENSG00000166226	protein_coding	+	CCT2	chr12:69979113-69995350	335.66	306.104	297.634	266.625	186.033	143.747	-0.132565	-0.172914	-0.51692	-0.886679
ENSG00000106153	protein_coding	-	CHCHD2	chr7:56169261-56174269	334.792	374.896	433.34	307.356	347.823	367.418	0.162766	0.371257	0.177898	0.256747
ENSG00000134308	protein_coding	-	YWHAQ	chr2:9724100-9771143	334.631	408.351	396.33	249.793	300.377	231.849	0.286462	0.243462	0.265072	-0.107102
ENSG00000115457	protein_coding	+	IGFBP2	chr2:217497550-217529159	334.563	394.26	477.904	234.545	276.184	315.312	0.236218	0.513153	0.234841	0.425346
ENSG00000125835	protein_coding	-	SNRPB	chr20:2442279-2451499	330.331	351.53	371.45	301.118	287.23	259.405	0.0894728	0.168774	-0.0678916	-0.214355
ENSG00000125691	protein_coding	-	RPL23	chr17:37004117-37010096	329.283	327.54	359.446	995.741	1214.34	1407.96	-0.00763368	0.12608	0.286069	0.49934
ENSG00000143933	protein_coding	-	CALM2	chr2:47387220-47403740	327.003	342.664	263.15	330.399	354.536	331.796	0.0672897	-0.312352	0.101426	0.00606884
ENSG00000239672	protein_coding	+	NME1	chr17:49230896-49239789	325.965	336.221	374.025	271.775	283.879	290.224	0.0445582	0.197851	0.0626379	0.0944178
ENSG00000173915	protein_coding	-	USMG5	chr10:105148797-105156223	319.711	380.583	426.613	186.82	222.258	222.469	0.250723	0.415032	0.249361	0.250724
ENSG00000154518	protein_coding	-	ATP5G3	chr2:176040985-176049335	319.706	348.429	389.33	339.242	355.017	314.434	0.123748	0.283443	0.0653849	-0.109223
ENSG00000159335	protein_coding	+	PTMS	chr12:6874681-6880116	318.214	399.677	449.604	280.268	364.996	379.854	0.327916	0.497336	0.379882	0.437293
ENSG00000168671	protein_coding	-	UGT3A2	chr5:36035118-36071460	316.855	344.699	401.562	189.605	150.319	151.835	0.121148	0.340842	-0.332993	-0.318611
ENSG00000108654	protein_coding	-	DDX5	chr17:62495733-62504317	315.901	310.01	302.486	286.126	247.205	221.366	-0.0270712	-0.0624022	-0.210152	-0.368748
ENSG00000049449	protein_coding	+	RCN1	chr11:31833938-32127301	314.172	345.28	389.2	54.4561	45.8299	35.0511	0.1358	0.308074	-0.243916	-0.621303
ENSG00000100804	protein_coding	-	PSMB5	chr14:23485751-23504439	313.903	278.93	331.949	140.564	103.255	110.789	-0.169841	0.0803937	-0.441338	-0.340676
ENSG00000197728	protein_coding	+	RPS26	chr12:56435636-56438116	309.809	348.928	384.211	244.499	279.68	318.863	0.17103	0.309621	0.193209	0.381737
ENSG00000196419	protein_coding	+	XRCC6	chr22:42017122-42060044	309.526	360.928	393.84	234.878	235.52	239.348	0.220989	0.346554	0.00392132	0.0270839
ENSG00000102317	protein_coding	+	RBM3	chrX:48432836-48437454	308.903	313.266	317.725	308.388	297.357	278.403	0.0201695	0.0404955	-0.0523776	-0.14707
ENSG00000198668	protein_coding	+	CALM1	chr14:90862845-90874605	308.471	401.569	387.901	33.4444	69.4359	43.3295	0.379432	0.329599	1.03204	0.363998
ENSG00000152234	protein_coding	-	ATP5A1	chr18:43664109-43684300	307.39	348.934	341.807	307.919	367.526	303.453	0.182327	0.152641	0.254538	-0.0210091
ENSG00000233927	protein_coding	+	RPS28	chr19:8386041-8388224	307.146	319.979	400.538	408.993	504.291	708.654	0.0588648	0.381922	0.301515	0.791517
ENSG00000169045	protein_coding	-	HNRNPH1	chr5:179041178-179061785	305.536	279.624	300.001	335.156	422.236	515.525	-0.127418	-0.0262882	0.332331	0.619707
ENSG00000114850	protein_coding	-	SSR3	chr3:156257928-156272973	303.249	254.143	245.781	139.724	120.345	103.409	-0.253946	-0.302021	-0.213754	-0.430622
ENSG00000161547	protein_coding	-	SRSF2	chr17:74730196-74733456	303.009	232.443	231.382	282.974	271.692	223.819	-0.381044	-0.387616	-0.0584865	-0.336995
ENSG00000168003	protein_coding	+	SLC3A2	chr11:62623517-62656352	302.506	259.093	204.172	128.499	84.6022	48.6808	-0.222697	-0.564891	-0.597221	-1.38218
ENSG00000166794	protein_coding	-	PPIB	chr15:64448010-64455404	301.084	327.994	410.457	182.012	182.76	189.164	0.123112	0.445792	0.00588451	0.0553059
ENSG00000106211	protein_coding	+	HSPB1	chr7:75931860-75933612	300.861	356.395	441.756	348.917	406.471	454.059	0.243635	0.552627	0.219685	0.379041
ENSG00000129084	protein_coding	-	PSMA1	chr11:14515328-14665181	300.155	378.403	352.819	192.243	219.444	185.217	0.333225	0.232505	0.189996	-0.0534314
ENSG00000143742	protein_coding	+	SRP9	chr1:225965530-225978168	299.797	355.829	404.638	300.637	336.111	316.631	0.246443	0.431403	0.16041	0.0745383
ENSG00000108561	protein_coding	-	C1QBP	chr17:5336096-5352150	297.543	303.496	333.455	178.561	170.518	142.337	0.0284845	0.163873	-0.066114	-0.325063
ENSG00000135624	protein_coding	+	CCT7	chr2:73460547-73480149	296.552	345.858	380.419	276.244	290.002	272.182	0.221203	0.358235	0.0698728	-0.0212938
ENSG00000173812	protein_coding	+	EIF1	chr17:39845136-39848920	296.204	220.768	236.611	454.679	357.079	352.36	-0.422402	-0.322852	-0.34774	-0.366879
ENSG00000005022	protein_coding	+	SLC25A5	chrX:118602362-118605282	295.33	308.099	329.181	341.813	360.717	303.134	0.0608643	0.156052	0.0774396	-0.172715
ENSG00000167552	protein_coding	-	TUBA1A	chr12:49578578-49583107	294.677	353.179	381.893	204.144	237.614	227.214	0.260457	0.372919	0.218042	0.15375
ENSG00000165672	protein_coding	-	PRDX3	chr10:120927214-120938345	292.828	308.571	370.045	134.817	136.32	137.219	0.0752984	0.336622	0.0158777	0.0252919
ENSG00000180879	protein_coding	+	SSR4	chrX:153058970-153063960	292.229	348.255	431.299	242.33	291.565	361.871	0.252253	0.560002	0.265843	0.576543
ENSG00000163468	protein_coding	-	CCT3	chr1:156278758-156337664	291.825	293.523	339.936	246.369	204.024	197.851	0.00834157	0.219462	-0.270872	-0.314977
ENSG00000119801	protein_coding	+	YPEL5	chr2:30369806-30383399	291.769	196.207	197.345	179.931	105.122	109.744	-0.570052	-0.561751	-0.769716	-0.708211
ENSG00000164111	protein_coding	-	ANXA5	chr4:122589109-122618268	289.098	369.283	383.621	132.594	175.725	164.253	0.352088	0.406897	0.403651	0.306821
ENSG00000179091	protein_coding	+	CYC1	chr8:145149929-145152428	287.367	309.896	340.976	146.853	152.358	176.115	0.108526	0.245989	0.0527399	0.260523
ENSG00000143549	protein_coding	-	TPM3	chr1:154127783-154167124	286.328	360.048	350.333	194.005	224.533	168.005	0.329492	0.290141	0.209827	-0.206445
ENSG00000175166	protein_coding	+	PSMD2	chr3:184016496-184026842	285.463	397.973	336.563	189.408	265.769	283.601	0.477942	0.236808	0.486497	0.579847
ENSG00000099901	protein_coding	+	RANBP1	chr22:20103460-20114878	283.731	320.142	344.199	349.793	350.365	321.282	0.173612	0.277829	0.00235053	-0.122296
ENSG00000130726	protein_coding	+	TRIM28	chr19:59055457-59062089	283.236	344.364	315.021	220.692	278.81	262.866	0.281028	0.152931	0.335891	0.251249
ENSG00000164924	protein_coding	-	YWHAZ	chr8:101928752-101965616	283.09	303.129	305.29	326.829	340.443	400.783	0.0983353	0.10855	0.0587013	0.293473
ENSG00000103257	protein_coding	-	SLC7A5	chr16:87863628-87903094	280.843	240.962	221.606	69.4863	44.5264	23.3645	-0.220111	-0.340399	-0.630639	-1.53256
ENSG00000116459	protein_coding	+	ATP5F1	chr1:111991485-112005395	277.558	300.889	344.504	307.668	316.674	257.552	0.11604	0.310725	0.0414911	-0.255601
ENSG00000101182	protein_coding	-	PSMA7	chr20:60711790-60718496	273.38	328.596	343.117	242.797	264.373	232.755	0.264523	0.326724	0.122341	-0.0606831
ENSG00000184613	protein_coding	-	NELL2	chr12:44902057-45315631	270.638	368.294	384.119	70.3245	93.3365	84.7509	0.443085	0.503619	0.403418	0.265754
ENSG00000078618	protein_coding	-	NRD1	chr1:52254862-52344477	270.14	298.61	303.952	160.185	115.527	116.799	0.144048	0.169544	-0.468053	-0.45239
ENSG00000008018	protein_coding	-	PSMB1	chr6:170844204-170862429	269.031	310.86	300.447	192.296	203.126	168.562	0.207773	0.158779	0.0786482	-0.188999
ENSG00000182481	protein_coding	+	KPNA2	chr17:66031634-66042958	268.952	197.613	117.467	159.678	138.272	73.5164	-0.442743	-1.18822	-0.206267	-1.10854
ENSG00000134294	protein_coding	-	SLC38A2	chr12:46751971-46766650	268.499	96.7994	52.7837	261.064	104.719	46.8191	-1.46238	-2.32504	-1.30968	-2.45426
ENSG00000156261	protein_coding	-	CCT8	chr21:30428125-30446118	267.324	283.506	310.383	212.969	199.996	190.195	0.084483	0.214714	-0.090235	-0.162357
ENSG00000146731	protein_coding	+	CCT6A	chr7:56119322-56131682	266.518	254.461	284.205	212.548	159.632	145.629	-0.0665329	0.0923633	-0.410801	-0.54239
ENSG00000009307	protein_coding	-	CSDE1	chr1:115259533-115301297	265.794	356.147	336.891	356.459	443.52	419.26	0.420792	0.340832	0.314471	0.233504
ENSG00000167004	protein_coding	+	PDIA3	chr15:44038589-44065477	265.75	343.915	400.871	165.125	214.529	218.265	0.370753	0.591244	0.375613	0.400406
ENSG00000135404	protein_coding	-	CD63	chr12:56119106-56123491	265.423	313.168	350.647	266.694	302.215	315.493	0.237818	0.400409	0.179756	0.241589
ENSG00000196139	protein_coding	+	AKR1C3	chr10:5077545-5149878	264.613	255.017	275.947	10.5388	5.68134	3.53402	-0.0530861	0.0602842	-0.788284	-1.34763
ENSG00000105202	protein_coding	-	FBL	chr19:40325097-40337054	263.775	312.616	265.403	290.85	351.848	334.065	0.244232	0.00884342	0.27382	0.199214
ENSG00000141522	protein_coding	-	ARHGDIA	chr17:79825596-79829282	262.675	234.57	268.85	163.061	132.447	148.505	-0.162605	0.0333969	-0.297965	-0.134039
ENSG00000150991	protein_coding	-	UBC	chr12:125396149-125401914	261.84	149.488	102.937	327.366	230.586	179.364	-0.804536	-1.33848	-0.503757	-0.864393
ENSG00000120438	protein_coding	-	TCP1	chr6:160199529-160210781	261.281	324.147	303.589	219.682	240.77	228.552	0.309979	0.215751	0.131666	0.056852
ENSG00000176890	protein_coding	+	TYMS	chr18:657603-673578	261.26	297.99	316.668	105.426	116.872	106.447	0.189099	0.276522	0.14737	0.0137746
ENSG00000189159	protein_coding	-	HN1	chr17:73131342-73164376	261.159	258.528	210.322	110.467	122.462	69.7651	-0.0145519	-0.310999	0.14745	-0.655507
ENSG00000213619	protein_coding	+	NDUFS3	chr11:47586887-47606114	261.073	307.058	261.7	113.745	134.303	100.441	0.233233	0.00344747	0.237763	-0.17779
ENSG00000113013	protein_coding	-	HSPA9	chr5:137890570-137911133	260.559	246.248	247.526	180.73	163.168	132.163	-0.0811776	-0.0737396	-0.146624	-0.448603
ENSG00000161203	protein_coding	+	AP2M1	chr3:183892476-183901879	259.895	297.985	342.753	213.452	251.693	289.888	0.196604	0.397903	0.236731	0.439809
ENSG00000011304	protein_coding	+	PTBP1	chr19:797074-812327	259.261	289.996	229.256	177.749	214.033	169.131	0.16104	-0.17672	0.266623	-0.0712891
ENSG00000197451	protein_coding	+	HNRNPAB	chr5:177631507-177638164	259.193	246.266	250.716	218.622	205.556	150.297	-0.0735183	-0.0477852	-0.0884896	-0.537639
ENSG00000128272	protein_coding	+	ATF4	chr22:39915699-39918691	256.386	107.005	165.878	225.073	130.87	165.379	-1.25284	-0.62514	-0.777672	-0.442315
ENSG00000139644	protein_coding	+	TMBIM6	chr12:50101507-50158717	255.606	294.167	323.738	264.386	290.039	275.097	0.201977	0.339721	0.13312	0.0570829
ENSG00000213585	protein_coding	-	VDAC1	chr5:133307605-133340824	252.736	311.092	323.807	155.849	158.625	142.008	0.298643	0.356255	0.0253103	-0.13328
ENSG00000142168	protein_coding	+	SOD1	chr21:33031934-33041244	251.931	290.701	338.747	209.563	245.449	250.089	0.205746	0.425717	0.227037	0.253947
ENSG00000104408	protein_coding	-	EIF3E	chr8:109213444-109447562	248.642	232.36	204.657	359.402	394.02	404.774	-0.0973034	-0.27962	0.132319	0.171069
ENSG00000213719	protein_coding	-	CLIC1	chr6:31698357-31707540	248.024	192.331	226.356	131.298	77.8137	74.7374	-0.365212	-0.131332	-0.747273	-0.804713
ENSG00000196924	protein_coding	-	FLNA	chrX:153576891-153603006	247.893	371.613	317.897	200.552	239.96	277.963	0.582152	0.357565	0.257642	0.468922
ENSG00000182809	protein_coding	+	CRIP2	chr14:105939298-105946499	246.825	278.396	308.868	398.737	519.456	664.154	0.17299	0.322332	0.380725	0.734637
ENSG00000140319	protein_coding	-	SRP14	chr15:40327939-40331389	246.092	296.953	349.241	222.429	266.532	284.97	0.270036	0.5033	0.259895	0.356047
ENSG00000104824	protein_coding	-	HNRNPL	chr19:39327027-39342987	246.057	212.839	237.078	225.855	201.699	213.003	-0.208319	-0.0534096	-0.162431	-0.0841394
ENSG00000143321	protein_coding	-	HDGF	chr1:156711898-156736717	245.872	269.588	266.83	186.985	215.163	174.329	0.132335	0.117554	0.201502	-0.100553
ENSG00000179010	protein_coding	+	MRFAP1	chr4:6641817-6644472	244.03	186.455	177.669	100.984	79.8037	75.1673	-0.386414	-0.455669	-0.33585	-0.421099
ENSG00000089220	protein_coding	+	PEBP1	chr12:118573662-118583389	242.937	317.411	348.55	185.696	240.272	213.653	0.384382	0.51899	0.369969	0.201315
ENSG00000134824	protein_coding	+	FADS2	chr11:61560451-61634826	241.615	293.579	386.589	90.7966	61.5992	81.4401	0.279986	0.675859	-0.552296	-0.155094
ENSG00000118523	protein_coding	-	CTGF	chr6:132269315-132272513	241.239	112.8	43.8427	7.23159	6.94969	5.85933	-1.08993	-2.43349	-0.0502725	-0.263103
ENSG00000041357	protein_coding	+	PSMA4	chr15:78832746-78841604	241.226	228.459	268.507	174.451	149.193	142.222	-0.0781173	0.153969	-0.224251	-0.292815
ENSG00000079246	protein_coding	+	XRCC5	chr2:216972186-217071026	241.114	253.066	256.071	238.579	230.873	202.455	0.0695168	0.0864804	-0.0471666	-0.235792
ENSG00000100129	protein_coding	+	EIF3L	chr22:38244874-38285414	240.387	260.113	270.825	277.754	365.123	382.83	0.113326	0.17133	0.393336	0.461475
ENSG00000136450	protein_coding	-	SRSF1	chr17:56080720-56084707	240.212	133.75	154.099	221.992	92.811	103.729	-0.840016	-0.637112	-1.24916	-1.09033
ENSG00000088247	protein_coding	-	KHSRP	chr19:6413358-6424805	240.158	257.428	213.567	175.999	200.464	161.316	0.0997837	-0.16855	0.186781	-0.124936
ENSG00000164104	protein_coding	-	HMGB2	chr4:174252845-174256276	239.56	174.018	160.207	266.698	224.622	224.286	-0.458893	-0.577482	-0.246699	-0.248849
ENSG00000197746	protein_coding	-	PSAP	chr10:73576054-73611126	239.545	324.341	342.931	117.92	181.778	181.012	0.435646	0.515812	0.620101	0.614042
ENSG00000180817	protein_coding	-	PPA1	chr10:71962585-71993667	239.161	262.825	251.255	129.894	124.923	93.5317	0.135579	0.070881	-0.0558572	-0.469529
ENSG00000198563	protein_coding	-	DDX39B	chr6:31497995-31510225	238.917	269.957	275.457	281.114	270.681	251.078	0.175529	0.20452	-0.0543646	-0.162408
ENSG00000142864	protein_coding	-	SERBP1	chr1:67873492-67896098	238.617	198.627	198.007	296.621	256.04	202.754	-0.263423	-0.267911	-0.211483	-0.546648
ENSG00000130175	protein_coding	+	PRKCSH	chr19:11546108-11561783	238.35	274.795	307.885	127.573	152.257	176.832	0.204474	0.367948	0.253365	0.467927
ENSG00000125743	protein_coding	-	SNRPD2	chr19:46190711-46195827	237.682	269.899	313.544	246.386	282.168	346.022	0.182665	0.398172	0.194894	0.488263
ENSG00000160932	protein_coding	+	LY6E	chr8:144099398-144105249	237.038	275.011	329.297	342.909	410.27	580.16	0.213534	0.472572	0.258059	0.756909
ENSG00000178741	protein_coding	-	COX5A	chr15:75212131-75230509	236.559	263.255	303.153	197.012	228.548	210.303	0.153645	0.356511	0.213208	0.0937254
ENSG00000185825	protein_coding	-	BCAP31	chrX:152965946-152990152	236.105	293.92	330.061	99.5339	114.1	112.554	0.314798	0.481571	0.195206	0.175696
ENSG00000099783	protein_coding	+	HNRNPM	chr19:8509650-8553998	235.776	264.025	260.807	194.73	205.965	189.981	0.162606	0.144981	0.0805219	-0.0354358
ENSG00000153187	protein_coding	-	HNRNPU	chr1:245014467-245027844	234.848	273.334	231.639	232.752	336.722	236.359	0.218076	-0.0197644	0.530857	0.022092
ENSG00000165280	protein_coding	-	VCP	chr9:35056060-35073246	233.881	252.571	245.015	105.708	107.886	95.8659	0.11046	0.0668163	0.0291501	-0.139608
ENSG00000116251	protein_coding	-	RPL22	chr1:6241328-6269449	233.729	310.906	331.218	333.654	468.682	494.329	0.410115	0.501134	0.489014	0.565717
ENSG00000124795	protein_coding	-	DEK	chr6:18224098-18265054	232.977	212.443	239.156	121.631	108.747	106.376	-0.132516	0.0376051	-0.160142	-0.191652
ENSG00000198258	protein_coding	+	UBL5	chr19:9938567-9940791	232.933	276.341	327.303	178.132	226.888	249.39	0.245566	0.488933	0.347302	0.483154
ENSG00000169564	protein_coding	+	PCBP1	chr2:70314584-70316332	230.258	136.74	123.388	204.159	109.548	86.5625	-0.747556	-0.894656	-0.89207	-1.22836
ENSG00000127022	protein_coding	+	CANX	chr5:179105628-179157926	230.254	251.885	291.857	201.278	184.555	227.064	0.129003	0.340718	-0.124493	0.173099
ENSG00000109919	protein_coding	-	MTCH2	chr11:47638866-47664175	230.16	228.78	250.71	109.064	83.9088	66.3047	-0.00863854	0.122871	-0.374357	-0.709564
ENSG00000119705	protein_coding	+	SLIRP	chr14:78174413-78227447	230.084	274.186	284.49	157.37	173.937	165.129	0.25199	0.305023	0.143536	0.0690049
ENSG00000136930	protein_coding	-	PSMB7	chr9:127115744-127177723	229.68	277.528	264.054	123.326	133.594	134.039	0.271929	0.200393	0.114486	0.119248
ENSG00000147684	protein_coding	+	NDUFB9	chr8:125551343-125580751	229.477	301.781	303.678	183.131	237.21	261.262	0.393652	0.402663	0.371501	0.510276
ENSG00000134057	protein_coding	+	CCNB1	chr5:68462836-68474072	228.468	113.428	91.0833	99.6481	47.607	50.0719	-1.00385	-1.31728	-1.05008	-0.978718
ENSG00000126457	protein_coding	+	PRMT1	chr19:50179042-50192286	228.413	254.806	272.86	174.705	177.655	167.509	0.157103	0.255491	0.024021	-0.0603296
ENSG00000101361	protein_coding	+	NOP56	chr20:2632790-2639039	228.282	284.617	173.251	242.195	324.448	265.464	0.316959	-0.395956	0.420313	0.131827
ENSG00000143870	protein_coding	-	PDIA6	chr2:10923516-10978103	228.206	286.576	329.172	183.586	210.439	186.598	0.327298	0.526573	0.195948	0.0233513
ENSG00000111775	protein_coding	+	COX6A1	chr12:120875892-120878545	227.197	267.205	311.241	262.055	325.894	338.039	0.233056	0.45238	0.313458	0.366087
ENSG00000089597	protein_coding	-	GANAB	chr11:62392297-62414104	226.778	265.836	303.361	183.621	193.275	216.045	0.228325	0.418155	0.0735336	0.233428
ENSG00000171848	protein_coding	+	RRM2	chr2:10262454-10271545	226.186	168.479	206.537	132.304	82.8997	74.4753	-0.422767	-0.130505	-0.667983	-0.820644
ENSG00000168653	protein_coding	+	NDUFS5	chr1:39491989-39500308	226.111	286.316	318.449	256.946	329.715	320.49	0.339241	0.492188	0.358519	0.317705
ENSG00000147140	protein_coding	+	NONO	chrX:70503041-70521018	225.122	250.803	253.201	312.471	326.867	298.694	0.155194	0.168868	0.0647787	-0.0648418
ENSG00000104870	protein_coding	+	FCGRT	chr19:50010072-50029590	224.418	247.611	305.495	421.676	440.345	518.549	0.141287	0.443261	0.0623547	0.297708
ENSG00000147274	protein_coding	-	RBMX	chrX:135930162-135962923	224	126.269	158.385	227.513	102.994	131.371	-0.822044	-0.497409	-1.13578	-0.787689
ENSG00000130402	protein_coding	+	ACTN4	chr19:39138288-39222223	223.069	298.627	267.084	110.215	127.65	133.04	0.419225	0.258742	0.2101	0.269312
ENSG00000086061	protein_coding	+	DNAJA1	chr9:33025208-33039905	222.906	194.151	180.13	141.078	118.703	98.2302	-0.198302	-0.305868	-0.247224	-0.517832
ENSG00000106537	protein_coding	+	TSPAN13	chr7:16793159-16824161	221.53	272.045	277.518	177.352	185.946	122.166	0.295139	0.323771	0.0678942	-0.534123
ENSG00000108106	protein_coding	-	UBE2S	chr19:55912651-55919145	221.45	150.697	175.768	176.371	128.674	149.762	-0.552289	-0.331624	-0.451881	-0.234497
ENSG00000166562	protein_coding	+	SEC11C	chr18:56806708-56826068	221	273.607	260.87	149.178	153.626	133.176	0.306809	0.238291	0.0421094	-0.162547
ENSG00000163430	protein_coding	-	FSTL1	chr3:120111139-120170100	220.953	208.051	223.162	107.476	92.4853	131.565	-0.0863993	0.0142875	-0.214564	0.289324
ENSG00000115484	protein_coding	-	CCT4	chr2:62095223-62115939	220.606	216.522	226.762	161.471	133.447	128.138	-0.0268356	0.0395301	-0.273145	-0.331269
ENSG00000116288	protein_coding	+	PARK7	chr1:8014350-8045565	220.518	261.726	292.166	291.694	310.57	286.243	0.246135	0.404294	0.0901632	-0.0271214
ENSG00000070087	protein_coding	-	PFN2	chr3:149682690-149768575	219.703	206.653	216.477	178.193	159.308	171.048	-0.0879315	-0.0212434	-0.160668	-0.0587032
ENSG00000169020	protein_coding	-	ATP5I	chr4:666224-668127	219.27	269.053	305.509	255.725	336.611	371.186	0.29397	0.476656	0.395138	0.5358
ENSG00000123975	protein_coding	+	CKS2	chr9:91926112-91931618	217.335	182.709	66.8708	131.049	131.909	63.6984	-0.249121	-1.68568	0.00936542	-1.02927
ENSG00000185787	protein_coding	+	MORF4L1	chr15:79102828-79190475	216.83	256.436	220.063	197.869	208.258	179.706	0.241011	0.0212549	0.0734644	-0.138174
ENSG00000197956	protein_coding	-	S100A6	chr1:153507074-153508720	215.758	251.67	300.267	52.4859	67.0902	59.4962	0.221169	0.474957	0.348289	0.177686
ENSG00000167085	protein_coding	-	PHB	chr17:47481413-47492246	215.444	238.67	269.099	175.709	186.667	185.247	0.147056	0.319494	0.0867995	0.0758417
ENSG00000142192	protein_coding	-	APP	chr21:27252860-27543446	214.804	273.187	288.959	144.103	175.557	206.977	0.345439	0.426127	0.283057	0.519347
ENSG00000143761	protein_coding	+	ARF1	chr1:228270360-228286912	214.05	250.988	231.187	212.074	241.176	196.174	0.228683	0.110615	0.184701	-0.111885
ENSG00000132963	protein_coding	+	POMP	chr13:29233240-29253062	213.645	245.665	225.537	105.564	100.162	87.2152	0.2006	0.0777941	-0.0750527	-0.272621
ENSG00000164405	protein_coding	+	UQCRQ	chr5:132202251-132203723	212.785	253.155	296.243	181.055	230.674	244.177	0.249548	0.475482	0.347722	0.429449
ENSG00000143621	protein_coding	-	ILF2	chr1:153634511-153643524	212.714	248.737	252.207	210.409	229.485	190.033	0.224728	0.244636	0.124636	-0.146215
ENSG00000172115	protein_coding	-	CYCS	chr7:25159709-25164980	212.64	208.079	250.44	219.698	202.573	194.267	-0.0311336	0.235032	-0.116527	-0.176625
ENSG00000116774	protein_coding	+	OLFML3	chr1:114522062-114524876	212.625	235.662	279.359	65.3581	53.1989	72.538	0.147748	0.392195	-0.292009	0.148217
ENSG00000198431	protein_coding	+	TXNRD1	chr12:104609556-104744061	212.423	183.456	158.18	163.58	150.805	138.479	-0.210439	-0.423057	-0.11657	-0.238741
ENSG00000175334	protein_coding	+	BANF1	chr11:65769549-65771620	211.894	232.358	278.184	183.58	199.645	210.571	0.13241	0.391081	0.120399	0.196896
ENSG00000132780	protein_coding	+	NASP	chr1:46049517-46084566	210.694	216.114	201.713	189.502	219.221	163.007	0.0364724	-0.0625418	0.209146	-0.216049
ENSG00000116560	protein_coding	-	SFPQ	chr1:35641978-35658749	210.488	266.8	231.029	222.309	267.362	285.916	0.34058	0.133729	0.265139	0.361587
ENSG00000151366	protein_coding	-	NDUFC2	chr11:77779349-77791265	210.408	269.218	272.596	218.976	279.042	242.086	0.354094	0.372017	0.348297	0.144121
ENSG00000170144	protein_coding	+	HNRNPA3	chr2:178077290-178088686	209.472	184.61	225.164	250.184	192.824	230.867	-0.181354	0.103741	-0.373997	-0.115447
ENSG00000140391	protein_coding	-	TSPAN3	chr15:77336358-77376326	209.189	208	210.649	228.775	221.471	222.201	-0.00818423	0.0099865	-0.0466046	-0.0418783
ENSG00000100902	protein_coding	+	PSMA6	chr14:35747838-35786699	207.62	236.319	233.179	132.077	134.06	114.177	0.18595	0.166734	0.0213392	-0.208409
ENSG00000142507	protein_coding	+	PSMB6	chr17:4699438-4701790	206.864	238.979	243.911	80.6987	84.4973	72.1903	0.207268	0.236618	0.0655657	-0.158661
ENSG00000072274	protein_coding	-	TFRC	chr3:195754053-195809060	206.515	245.323	244.439	159.274	190.305	193.899	0.247336	0.242149	0.255334	0.282186
ENSG00000081277	protein_coding	+	PKP1	chr1:201252579-201302121	204.552	205.06	175.354	0.434132	0.429998	0.265089	0.00356107	-0.221029	-0.00416469	-0.180939
ENSG00000138074	protein_coding	-	SLC5A6	chr2:27422454-27435826	204.395	141.31	157.835	76.3824	51.7145	62.0936	-0.529364	-0.370872	-0.553806	-0.294512
ENSG00000182004	protein_coding	+	SNRPE	chr1:203830730-203839678	204.191	193.988	200.639	256.498	260.81	232.047	-0.0735821	-0.0251927	0.023959	-0.14394
ENSG00000170515	protein_coding	+	PA2G4	chr12:56498102-56507691	203.398	199.191	199.506	155.705	122.462	85.4828	-0.030004	-0.0277357	-0.343984	-0.857566
ENSG00000015479	protein_coding	+	MATR3	chr5:138609440-138667360	202.877	226.065	225.931	222.545	267.122	248.026	0.155406	0.154555	0.262324	0.155731
ENSG00000155368	protein_coding	+	DBI	chr2:120124496-120130126	202.714	252.22	291.146	165.967	194.618	184.393	0.313846	0.520144	0.228476	0.151024
ENSG00000158710	protein_coding	-	TAGLN2	chr1:159887896-159895522	201.368	235.36	258.829	209.406	245.32	206.157	0.224005	0.360581	0.227358	-0.0224513
ENSG00000103495	protein_coding	+	MAZ	chr16:29817426-29823649	199.271	181.903	180.424	181.984	175.242	163.948	-0.130875	-0.142588	-0.0541597	-0.149706
ENSG00000109332	protein_coding	-	UBE2D3	chr4:103715539-103790053	198.902	221.308	158.821	180.17	191.246	121.21	0.153267	-0.322836	0.0856095	-0.567982
ENSG00000101444	protein_coding	-	AHCY	chr20:32868073-32899608	198.774	228.615	264.646	177.491	203.849	204.517	0.200848	0.411136	0.19871	0.203406
ENSG00000142657	protein_coding	+	PGD	chr1:10458648-10480201	198.66	237.008	239.92	173.41	201.444	163.072	0.253465	0.271009	0.21504	-0.0881537
ENSG00000163479	protein_coding	-	SSR2	chr1:155978838-155990750	198.548	199.801	214.329	136.468	149.405	136.794	0.00903063	0.109807	0.129757	0.00341724
ENSG00000129562	protein_coding	-	DAD1	chr14:23033804-23058175	197.968	209.686	245.049	167.342	185.014	186.446	0.082558	0.306409	0.144016	0.15508
ENSG00000176788	protein_coding	+	BASP1	chr5:17065706-17276943	197.593	147.206	100.606	192.622	96.9052	51.2477	-0.422211	-0.966829	-0.983785	-1.8898
ENSG00000185624	protein_coding	-	P4HB	chr17:79801034-79818570	197.144	240.19	273.878	152.617	180.119	198.943	0.283621	0.472242	0.2376	0.380251
ENSG00000149084	protein_coding	+	HSD17B12	chr11:43577985-43878167	197.042	228.492	266.08	70.3884	63.3015	66.2482	0.212637	0.431466	-0.150837	-0.086194
ENSG00000147065	protein_coding	+	MSN	chrX:64808256-64961791	196.989	268.076	273.509	144.689	182	162.911	0.442593	0.471433	0.328952	0.170021
ENSG00000131174	protein_coding	+	COX7B	chrX:77154934-77162870	196.748	283.204	279.829	112.941	142.15	143.514	0.523264	0.506029	0.329241	0.342922
ENSG00000122565	protein_coding	+	CBX3	chr7:26240781-26252976	195.978	162.64	164.621	278.507	220.729	191.325	-0.267509	-0.250149	-0.334087	-0.539338
ENSG00000166508	protein_coding	-	MCM7	chr7:99690350-99699563	194.884	185.186	195.04	148.843	117.356	104.71	-0.073255	0.00114849	-0.340319	-0.50334
ENSG00000110696	protein_coding	+	C11orf58	chr11:16634678-16778428	194.651	160.107	185.685	243.918	152.201	166.392	-0.280263	-0.0676765	-0.676873	-0.549068
ENSG00000106682	protein_coding	+	EIF4H	chr7:73588574-73611431	194.318	226.706	193.558	237.303	228.847	149.701	0.221347	-0.00562461	-0.0521233	-0.661108
ENSG00000123349	protein_coding	+	PFDN5	chr12:53689074-53693234	193.321	223.281	250.984	225.087	269.358	307.391	0.206866	0.37489	0.257993	0.447883
ENSG00000115758	protein_coding	-	ODC1	chr2:10580093-10588630	192.72	194.344	184.46	129.615	131.681	75.184	0.012044	-0.0628648	0.0226412	-0.777761
ENSG00000110651	protein_coding	+	CD81	chr11:2397406-2418649	192.558	247.144	254.216	213.368	270.588	258.483	0.358412	0.398953	0.34133	0.27555
ENSG00000165629	protein_coding	+	ATP5C1	chr10:7830091-7849778	192.526	219.72	235.606	102.575	99.7069	91.8238	0.18969	0.289959	-0.0405133	-0.158109
ENSG00000142230	protein_coding	+	SAE1	chr19:47616530-47713886	192.378	219.012	236.695	120.028	111.575	106.267	0.186159	0.297688	-0.104454	-0.174135
ENSG00000100567	protein_coding	+	PSMA3	chr14:58711548-58738730	192.136	230.725	227.315	132.044	131.787	107.439	0.262797	0.241409	-0.00278954	-0.29502
ENSG00000078369	protein_coding	-	GNB1	chr1:1716728-1822495	191.949	229.052	233.437	230.683	253.849	232.367	0.25374	0.280981	0.137491	0.0104484
ENSG00000170296	protein_coding	-	GABARAP	chr17:7143332-7146089	191.947	205.364	223.88	179.809	205.676	180.822	0.0969867	0.220951	0.192904	0.00806028
ENSG00000187840	protein_coding	+	EIF4EBP1	chr8:37887858-37917883	191.76	213.594	254.263	141.126	124.869	171.417	0.154804	0.405179	-0.175247	0.278732
ENSG00000057608	protein_coding	-	GDI2	chr10:5807185-5884095	191.679	204.814	198.926	98.9648	96.0297	66.0772	0.0951418	0.0532668	-0.0429938	-0.575598
ENSG00000142871	protein_coding	+	CYR61	chr1:86046443-86049645	190.882	124.254	87.8168	28.697	31.9088	29.2873	-0.615363	-1.11131	0.148156	0.0283958
ENSG00000136238	protein_coding	+	RAC1	chr7:6414153-6443608	190.48	233.195	207.491	216.224	257.85	215.255	0.290517	0.122791	0.252933	-0.00645002
ENSG00000146701	protein_coding	+	MDH2	chr7:75677368-75696826	189.123	202.74	234.916	180.169	198.183	185.516	0.0997962	0.31134	0.136758	0.0419633
ENSG00000166181	protein_coding	+	API5	chr11:43333512-43366079	188.559	197.878	168.469	89.0128	82.6831	69.4475	0.0692367	-0.161626	-0.105194	-0.353582
ENSG00000128951	protein_coding	+	DUT	chr15:48623207-48635570	188.224	200.794	225.101	89.928	101.047	93.5853	0.0927882	0.256872	0.166437	0.0568914
ENSG00000165637	protein_coding	+	VDAC2	chr10:76969911-76991206	187.21	260.982	235.434	88.8204	100.461	81.5836	0.477124	0.329094	0.17581	-0.121188
ENSG00000084623	protein_coding	+	EIF3I	chr1:32687528-32697205	186.844	217.698	244.73	194.025	213.804	204.297	0.219405	0.387539	0.139362	0.0740535
ENSG00000099341	protein_coding	+	PSMD8	chr19:38865175-38874464	186.842	201.387	222.436	123.271	114.825	121.087	0.107597	0.250342	-0.101543	-0.0255801
ENSG00000125868	protein_coding	+	DSTN	chr20:17550507-17590564	186.686	259.96	246.718	200.83	260.671	232.935	0.475508	0.400378	0.374613	0.212967
ENSG00000105971	protein_coding	+	CAV2	chr7:115927433-116148595	186.645	111.834	151.541	61.3482	20.4782	25.7046	-0.733804	-0.298809	-1.53747	-1.22326
ENSG00000123131	protein_coding	+	PRDX4	chrX:23682378-23704516	186.527	220.441	255.859	187.183	205.268	201.399	0.239824	0.453878	0.132384	0.105066
ENSG00000168439	protein_coding	+	STIP1	chr11:63952743-63972015	186.328	187.381	183.434	122.207	84.5041	78.2995	0.00808691	-0.0224619	-0.527019	-0.635701
ENSG00000006327	protein_coding	+	TNFRSF12A	chr16:3068445-3072384	186.078	52.2751	69.9295	25.8122	5.74395	4.88238	-1.81211	-1.39918	-1.99122	-2.18842
ENSG00000069849	protein_coding	+	ATP1B3	chr3:141594965-141645356	185.627	206.423	178.393	153.913	177.571	158.473	0.152418	-0.0570341	0.20504	0.041854
ENSG00000198848	protein_coding	-	CES1	chr16:55836762-55867249	184.83	231.459	268.941	0.956285	0.733065	0.760627	0.322993	0.538661	-0.174791	-0.152027
ENSG00000171490	protein_coding	-	RSL1D1	chr16:11929055-11945442	184.698	122.372	87.5771	157.361	110.115	75.5713	-0.589943	-1.06795	-0.511163	-1.04834
ENSG00000129351	protein_coding	+	ILF3	chr19:10764936-10803093	184.388	259.68	245.527	142.378	197.068	190.474	0.491732	0.411198	0.466172	0.417325
ENSG00000108679	protein_coding	-	LGALS3BP	chr17:76967319-76976191	183.868	207.256	241.275	116.402	112.83	118.584	0.171863	0.39015	-0.0445762	0.0265674
ENSG00000063244	protein_coding	+	U2AF2	chr19:56165511-56186081	182.847	233.718	204.544	155.968	176.42	147.455	0.352423	0.160942	0.176698	-0.0804448
ENSG00000164442	protein_coding	-	CITED2	chr6:139693392-139695757	182.71	57.0595	17.03	207.561	93.1795	33.8974	-1.66183	-3.34896	-1.14698	-2.57928
ENSG00000171530	protein_coding	-	TBCA	chr5:76986990-77164604	182.606	167.712	189.791	204.11	175.787	175.87	-0.122051	0.0553799	-0.214386	-0.213708
ENSG00000023734	protein_coding	+	STRAP	chr12:16035324-16056412	182.249	203.634	200.925	147.949	161.47	130.805	0.159241	0.140014	0.125355	-0.176413
ENSG00000163191	protein_coding	-	S100A11	chr1:152004981-152020383	182.249	213.781	258.543	272.125	287.007	261.735	0.229061	0.502168	0.0765425	-0.055953
ENSG00000115310	protein_coding	-	RTN4	chr2:55199324-55339757	181.205	243.991	228.545	102.26	126.89	107.223	0.427166	0.333214	0.308622	0.0677256
ENSG00000106263	protein_coding	+	EIF3B	chr7:2393720-2420380	180.973	190.761	165.151	156.567	175.61	124.629	0.0755849	-0.131229	0.164602	-0.326796
ENSG00000062485	protein_coding	-	CS	chr12:56665482-56694176	179.125	195.145	198.15	137.417	135.23	123.184	0.122922	0.144857	-0.0229767	-0.156542
ENSG00000167468	protein_coding	+	GPX4	chr19:1103935-1106787	178.899	227.804	266.483	180.697	229.31	294.195	0.346925	0.57226	0.342042	0.700134
ENSG00000175768	protein_coding	-	TOMM5	chr9:37582642-37592639	178.085	198.16	171.151	118.509	145.385	113.276	0.153283	-0.0569699	0.292648	-0.0645968
ENSG00000126247	protein_coding	+	CAPNS1	chr19:36630476-36641255	177.893	218.775	256.479	125.329	149.213	163.309	0.29693	0.525358	0.249824	0.379226
ENSG00000117519	protein_coding	-	CNN3	chr1:95362506-95392834	177.839	203.031	169.808	64.5824	76.2999	61.5127	0.190127	-0.0662858	0.237158	-0.0691594
ENSG00000111229	protein_coding	-	ARPC3	chr12:110872629-110888227	177.659	197.473	219.564	116.011	118.322	108.484	0.151734	0.303989	0.0282159	-0.0959241
ENSG00000088832	protein_coding	-	FKBP1A	chr20:1349621-1373806	177.646	242.675	256.254	258.342	356.778	317.822	0.447855	0.52609	0.464209	0.297895
ENSG00000100664	protein_coding	+	EIF5	chr14:103799880-103811362	177.512	54.1693	63.8178	120.992	57.3284	52.2063	-1.69408	-1.46156	-1.06452	-1.19712
ENSG00000006016	protein_coding	-	CRLF1	chr19:18683029-18718551	177.418	195.893	235.49	29.6332	34.3469	40.2831	0.142151	0.406518	0.206488	0.430455
ENSG00000183291	protein_coding	-	SEP15	chr1:87328131-87380107	177.367	192.591	217.981	187.06	171.831	185.749	0.118163	0.295957	-0.121831	-0.0100925
ENSG00000115091	protein_coding	+	ACTR3	chr2:114647536-114720173	176.097	180.455	162.434	124.011	125.145	103.489	0.035072	-0.115832	0.013028	-0.258704
ENSG00000171314	protein_coding	+	PGAM1	chr10:99185916-99193198	175.58	209.792	230.39	55.9093	59.3762	56.1232	0.255498	0.390005	0.0853155	0.00541237
ENSG00000214736	protein_coding	+	TOMM6	chr6:41755399-41757636	175.202	140.318	165.055	217.842	175.772	210	-0.318285	-0.0855691	-0.308	-0.0526466
ENSG00000126267	protein_coding	+	COX6B1	chr19:36139124-36149763	174.793	195.484	251.509	170.223	196.289	218.354	0.160534	0.522457	0.204434	0.357385
ENSG00000164919	protein_coding	-	COX6C	chr8:100885427-100906290	174.721	247.777	257.111	244.375	338.984	443.543	0.501566	0.554705	0.470479	0.857335
ENSG00000156976	protein_coding	+	EIF4A2	chr3:186500993-186507689	174.667	86.82	106.148	255.1	158.955	235.379	-1.00022	-0.713238	-0.679041	-0.115605
ENSG00000164647	protein_coding	+	STEAP1	chr7:89783688-89794143	174.59	114.608	103.884	208.092	101.191	70.2489	-0.602969	-0.743416	-1.03287	-1.5532
ENSG00000117395	protein_coding	-	EBNA1BP2	chr1:43629845-43736607	174.49	168.764	176.684	101.903	81.5302	67.5387	-0.0478583	0.017925	-0.318291	-0.586294
ENSG00000136810	protein_coding	-	TXN	chr9:113006090-113018920	174.368	237.52	252.199	258.058	341.374	367.046	0.443725	0.529886	0.402298	0.506611
ENSG00000142227	protein_coding	+	EMP3	chr19:48824765-48833810	174.096	180.368	195.307	120.144	124.167	157.639	0.0507738	0.164965	0.0471313	0.389025
ENSG00000117318	protein_coding	-	ID3	chr1:23884408-23886285	173.7	64.8436	49.5698	308.142	215.913	167.773	-1.40776	-1.78853	-0.511153	-0.873186
ENSG00000174886	protein_coding	-	NDUFA11	chr19:5891286-5904017	173.498	205.906	239.053	161.624	196.567	224.821	0.245765	0.460142	0.280802	0.473639
ENSG00000154856	protein_coding	+	APCDD1	chr18:10454624-10489945	173.252	65.3868	56.1613	187.287	50.0484	53.9973	-1.39221	-1.60806	-1.883	-1.7755
ENSG00000160752	protein_coding	+	FDPS	chr1:155278538-155290457	173.084	191.968	229.553	143.586	133.509	136.503	0.148578	0.405315	-0.104225	-0.0724648
ENSG00000085063	protein_coding	-	CD59	chr11:33719806-33757991	172.922	197.526	210.45	73.1026	88.1728	77.9255	0.190888	0.281876	0.26708	0.0909673
ENSG00000163466	protein_coding	+	ARPC2	chr2:219081816-219119079	172.794	194.453	213.554	166.926	180.174	177.619	0.169443	0.303963	0.10955	0.0890599
ENSG00000215301	protein_coding	+	DDX3X	chrX:41192650-41223725	172.634	139.559	98.8578	159.345	157.882	96.4627	-0.304874	-0.798102	-0.0132237	-0.718257
ENSG00000186298	protein_coding	-	PPP1CC	chr12:111157484-111180744	172.202	137.423	105.822	144.618	104.402	75.8957	-0.323372	-0.697247	-0.466286	-0.921214
ENSG00000136156	protein_coding	+	ITM2B	chr13:48807293-48837063	172.183	212.424	232.034	113.925	126.313	135.226	0.301425	0.428243	0.147687	0.245309
ENSG00000145912	protein_coding	-	NHP2	chr5:177576460-177580968	171.653	190.216	222.481	188.27	204.076	210.783	0.147328	0.372277	0.115713	0.162141
ENSG00000134910	protein_coding	+	STT3A	chr11:125461606-125495110	171.501	200.28	207.33	70.8273	83.6244	78.4969	0.222599	0.272266	0.236541	0.146366
ENSG00000140262	protein_coding	+	TCF12	chr15:57210820-57591479	171.315	140.897	93.4813	80.6488	75.5393	50.6027	-0.280204	-0.866948	-0.093231	-0.661985
ENSG00000156467	protein_coding	-	UQCRB	chr8:97238147-97247862	171.072	194.317	217.804	220.918	274.389	347.542	0.182805	0.346627	0.311444	0.651306
ENSG00000175130	protein_coding	-	MARCKSL1	chr1:32799432-32801980	170.894	153.821	148.166	253.81	294.462	247.068	-0.150918	-0.2046	0.213551	-0.0386863
ENSG00000170312	protein_coding	+	CDK1	chr10:62538088-62554610	170.784	113.783	74.709	78.9848	62.535	38.666	-0.581687	-1.18206	-0.332174	-1.01182
ENSG00000065911	protein_coding	+	MTHFD2	chr2:74425688-74444692	170.5	149.848	145.53	137.727	120.253	96.838	-0.185113	-0.227013	-0.194228	-0.503782
ENSG00000241837	protein_coding	-	ATP5O	chr21:35275756-35288284	170.054	202.306	224.925	178.578	204.246	189.955	0.249201	0.401392	0.192743	0.0886221
ENSG00000162521	protein_coding	+	RBBP4	chr1:33116742-33151812	169.71	138.326	146.898	270.094	240.027	226.99	-0.293083	-0.206945	-0.169598	-0.249823
ENSG00000112695	protein_coding	-	COX7A2	chr6:75947390-75960039	169.613	198.448	227.121	185.397	233.848	240.896	0.225285	0.419072	0.333349	0.376008
ENSG00000177697	protein_coding	+	CD151	chr11:832842-839831	169.243	170.031	205.27	162.357	140.825	149.931	0.00666236	0.276939	-0.203916	-0.114139
ENSG00000188486	protein_coding	-	H2AFX	chr11:118964563-118966177	168.374	90.5485	88.2409	65.2642	58.1537	40.3516	-0.887604	-0.924435	-0.163761	-0.680286
ENSG00000168385	protein_coding	+	SEPT2	chr2:242254514-242293442	168.132	180.054	219.236	184.073	171.387	217.84	0.0982704	0.380901	-0.102443	0.241782
ENSG00000138668	protein_coding	-	HNRNPD	chr4:83273650-83295656	168.001	109.597	123.628	356.151	155.576	172.896	-0.61172	-0.439404	-1.18967	-1.03831
ENSG00000119537	protein_coding	-	KDSR	chr18:60994958-61034743	166.752	99.1584	79.9143	205.838	145.16	116.185	-0.744047	-1.05186	-0.500953	-0.819713
ENSG00000185883	protein_coding	+	ATP6V0C	chr16:2563870-2570219	166.709	207.826	203.471	154.142	205.032	197.567	0.316341	0.285936	0.409279	0.356037
ENSG00000188612	protein_coding	-	SUMO2	chr17:73163407-73179078	164.776	162.629	165.096	184.776	180.317	175.79	-0.0188067	0.00278217	-0.0350499	-0.0715275
ENSG00000106028	protein_coding	+	SSBP1	chr7:141438120-141487722	164.646	173.71	167.56	208.877	189.045	142.944	0.0768588	0.0251589	-0.143203	-0.544036
ENSG00000004779	protein_coding	-	NDUFAB1	chr16:23592322-23607677	164.629	181.578	197.899	161.531	164.548	153.442	0.140558	0.264081	0.0265347	-0.0736498
ENSG00000067560	protein_coding	-	RHOA	chr3:49396577-49450431	164.527	221.896	217.457	295.332	347.14	286.445	0.429304	0.400283	0.232453	-0.0439285
ENSG00000179950	protein_coding	-	PUF60	chr8:144898513-144912029	164.157	133.031	116.161	102.173	86.3823	79.9209	-0.301271	-0.495346	-0.239652	-0.350481
ENSG00000168906	protein_coding	+	MAT2A	chr2:85766287-85772403	163.979	58.8726	44.165	211.911	114.809	81.8562	-1.46231	-1.86901	-0.878503	-1.36157
ENSG00000112081	protein_coding	+	SRSF3	chr6:36562144-36573377	163.854	63.5208	67.9249	168.33	53.0034	57.1199	-1.35335	-1.25809	-1.64872	-1.54273
ENSG00000130511	protein_coding	+	SSBP4	chr19:18529673-18545372	163.485	124.913	113.364	94.7813	71.6097	62.5906	-0.385529	-0.524323	-0.399582	-0.59093
ENSG00000115677	protein_coding	-	HDLBP	chr2:242166678-242256476	163.248	191.342	200.611	129.312	152.175	158.937	0.227798	0.295699	0.233211	0.295534
ENSG00000105220	protein_coding	+	GPI	chr19:34850384-34893061	163.114	230.59	231.464	95.2849	122.033	101.608	0.496875	0.502309	0.353664	0.0917617
ENSG00000143418	protein_coding	-	CERS2	chr1:150933058-150947479	162.838	158.173	181.877	136.795	130.017	119.032	-0.0416744	0.158604	-0.0727695	-0.199104
ENSG00000135446	protein_coding	-	CDK4	chr12:58141509-58149796	162.603	139.833	181.932	177.919	120.169	124.313	-0.216214	0.161108	-0.562286	-0.513771
ENSG00000130706	protein_coding	+	ADRM1	chr20:60877148-60883918	162.407	206.8	180.533	106.796	116.385	108.527	0.346726	0.151762	0.122944	0.0229829
ENSG00000124767	protein_coding	-	GLO1	chr6:38643700-38670917	161.821	180.084	205.093	162.489	147.359	145.636	0.153372	0.340009	-0.140101	-0.156954
ENSG00000177733	protein_coding	-	HNRNPA0	chr5:137087074-137090039	161.649	129.214	114.17	151.454	144.323	126.898	-0.320877	-0.497997	-0.0691109	-0.25338
ENSG00000185627	protein_coding	+	PSMD13	chr11:236545-252983	161.306	155.679	160.302	124.552	101.277	92.4814	-0.0509045	-0.00895201	-0.295803	-0.425534
ENSG00000117592	protein_coding	+	PRDX6	chr1:173446404-173457946	161.297	204.878	223.777	160.469	194.539	167.924	0.343153	0.469858	0.276199	0.0651171
ENSG00000196591	protein_coding	-	HDAC2	chr6:114254191-114332472	161.236	181.482	161.243	182.031	207.523	152.875	0.16966	6.22466e-05	0.188119	-0.250329
ENSG00000178982	protein_coding	+	EIF3K	chr19:39109734-39127595	161.142	181.138	208.741	148.697	165.221	183.487	0.167774	0.371351	0.151057	0.301474
ENSG00000100632	protein_coding	-	ERH	chr14:69846847-69865344	160.886	169.256	159.558	139.335	147.602	129.722	0.0727274	-0.0118837	0.0825787	-0.102373
ENSG00000086598	protein_coding	+	TMED2	chr12:124069077-124083116	160.836	177.817	159.732	126.949	130.556	101.796	0.143951	-0.00987538	0.0401082	-0.315785
ENSG00000162704	protein_coding	-	ARPC5	chr1:183592400-183604892	160.711	133.388	145.527	281.688	249.327	255.233	-0.267013	-0.142251	-0.175397	-0.141754
ENSG00000117143	protein_coding	+	UAP1	chr1:162531322-162569627	160.082	125.772	84.2332	251.354	203.671	101.26	-0.345559	-0.918308	-0.302142	-1.30321
ENSG00000205581	protein_coding	-	HMGN1	chr21:40714240-40721573	159.972	185.092	198.391	232.839	273.978	220.51	0.209206	0.308791	0.233801	-0.0781437
ENSG00000131236	protein_coding	+	CAP1	chr1:40505904-40538321	159.827	184.777	190.46	102.578	97.2151	79.872	0.208062	0.251533	-0.0767009	-0.357005
ENSG00000149257	protein_coding	+	SERPINH1	chr11:75273100-75283828	159.579	141.648	192.208	94.2809	67.6197	77.1498	-0.170824	0.266872	-0.473564	-0.285945
ENSG00000120802	protein_coding	+	TMPO	chr12:98909289-98944157	159.56	172.366	111.813	127.923	151.417	100.906	0.110708	-0.509179	0.241514	-0.339271
ENSG00000106628	protein_coding	-	POLD2	chr7:44154285-44163957	159.398	179.174	204.353	176.579	170.093	172.664	0.167735	0.35645	-0.0536802	-0.0321623
ENSG00000219200	protein_coding	+	RNASEK	chr17:6915735-6917851	159.222	188.561	199.331	85.9307	92.3264	89.5416	0.24259	0.322313	0.102419	0.058715
ENSG00000166803	protein_coding	-	KIAA0101	chr15:64657192-64679886	158.969	155.843	175.826	72.4896	86.2086	92.0428	-0.0284712	0.144538	0.24693	0.340354
ENSG00000167815	protein_coding	-	PRDX2	chr19:12907633-12912694	158.878	190.555	230.838	176.601	213.668	233.47	0.260787	0.536146	0.273467	0.400764
ENSG00000138071	protein_coding	+	ACTR2	chr2:65454886-65498387	158.742	157.341	187.269	150.787	155.58	167.182	-0.0127088	0.237052	0.0448517	0.147975
ENSG00000133318	protein_coding	+	RTN3	chr11:63448917-63527363	157.843	215.941	212.456	144.401	187.609	184.362	0.449701	0.426337	0.375361	0.350308
ENSG00000087191	protein_coding	+	PSMC5	chr17:61904511-61909379	156.907	157.77	160.24	77.4554	70.8583	63.4071	0.00786321	0.0301346	-0.126718	-0.284653
ENSG00000090266	protein_coding	+	NDUFB2	chr7:140390576-140422590	156.773	202.452	237.591	235.866	313.985	310.375	0.366838	0.596689	0.411212	0.394582
ENSG00000204387	protein_coding	+	C6orf48	chr6:31802384-31807541	156.602	138.326	174.537	194.438	209.174	249.445	-0.177821	0.155489	0.104873	0.357783
ENSG00000258947	protein_coding	+	TUBB3	chr16:89987799-90005169	155.912	168.369	194.884	21.7109	16.9313	17.0662	0.110214	0.320044	-0.340905	-0.330092
ENSG00000215021	protein_coding	-	PHB2	chr12:7074489-7079988	155.535	168.47	180.046	139.068	143.276	143.946	0.114545	0.209871	0.0427039	0.0493881
ENSG00000124562	protein_coding	+	SNRPC	chr6:34725182-34741571	155.416	197.425	200.854	158.783	189.938	180.209	0.343206	0.367924	0.25699	0.181541
ENSG00000100300	protein_coding	+	TSPO	chr22:43547519-43559248	155.247	164.628	199.24	109.025	112.902	124.576	0.0841181	0.357902	0.0499617	0.190729
ENSG00000165732	protein_coding	+	DDX21	chr10:70715883-70744829	154.821	138.822	117.365	75.4223	58.6358	42.4753	-0.156298	-0.396647	-0.357815	-0.813798
ENSG00000134001	protein_coding	+	EIF2S1	chr14:67826713-67853233	154.531	132.645	134.717	88.6098	52.6894	36.8839	-0.218796	-0.196601	-0.739019	-1.24207
ENSG00000138385	protein_coding	+	SSB	chr2:170648442-170668574	154.378	188.157	160.395	116.814	135.666	94.4141	0.283802	0.0548136	0.214143	-0.304237
ENSG00000162434	protein_coding	-	JAK1	chr1:65298911-65432187	154.315	211.631	171.833	256.023	253.947	182.882	0.453155	0.154182	-0.0117001	-0.483117
ENSG00000121579	protein_coding	-	NAA50	chr3:113435306-113465147	154.056	139.638	112.895	143.421	132.332	96.185	-0.140803	-0.445085	-0.115257	-0.571475
ENSG00000140263	protein_coding	+	SORD	chr15:45315301-45369383	153.819	149.503	169.109	65.3927	47.2388	46.6355	-0.0407903	0.135877	-0.460831	-0.478987
ENSG00000154723	protein_coding	-	ATP5J	chr21:27088814-27107984	153.625	176.058	207.265	150.119	174.38	168.858	0.195448	0.429647	0.214799	0.168644
ENSG00000153048	protein_coding	-	CARHSP1	chr16:8946798-8962866	153.27	153.886	148.972	122.891	108.226	90.0135	0.00574921	-0.0407644	-0.181755	-0.444919
ENSG00000172927	protein_coding	+	MYEOV	chr11:69061604-69182494	152.445	64.8035	42.5242	39.7371	14.8595	12.6632	-1.22149	-1.81783	-1.361	-1.57605
ENSG00000198856	protein_coding	+	OSTC	chr4:109571739-109588976	152.037	160.64	157.925	137.523	150.633	142.154	0.0789038	0.0544656	0.130458	0.0474424
ENSG00000136527	protein_coding	-	TRA2B	chr3:185633693-185655924	151.301	225.924	128.501	139.909	159.612	94.2999	0.575284	-0.233962	0.188816	-0.564217
ENSG00000170027	protein_coding	-	YWHAG	chr7:75956115-75988348	150.863	131.278	82.4729	162.841	136.074	71.9282	-0.199197	-0.863391	-0.257341	-1.16775
ENSG00000173207	protein_coding	+	CKS1B	chr1:154947128-154951725	150.648	154.881	170.654	139.373	139.779	131.481	0.0397186	0.178777	0.00416668	-0.08348
ENSG00000142089	protein_coding	-	IFITM3	chr11:319668-327537	150.462	173.47	207.607	345.015	407.651	405.554	0.204023	0.461832	0.240035	0.232612
ENSG00000082153	protein_coding	+	BZW1	chr2:201675316-201688569	150.352	149.933	144.645	131.328	120.319	92.4309	-0.00399947	-0.0554516	-0.125313	-0.502147
ENSG00000205937	protein_coding	-	RNPS1	chr16:2303116-2318413	150.175	144.89	99.438	160.658	148.696	109.811	-0.0513386	-0.589914	-0.110909	-0.544844
ENSG00000044574	protein_coding	-	HSPA5	chr9:127997131-128003609	150.119	139.18	157.397	91.2644	74.1766	73.5909	-0.108405	0.06786	-0.29549	-0.306774
ENSG00000169504	protein_coding	+	CLIC4	chr1:25071847-25170815	149.925	202.67	192.845	299.22	395.564	384.925	0.432402	0.361072	0.401534	0.3623
ENSG00000111786	protein_coding	-	SRSF9	chr12:120899470-120907596	149.72	132.084	146.937	146.277	121.155	110.507	-0.179534	-0.0268879	-0.269819	-0.401398
ENSG00000165502	protein_coding	-	RPL36AL	chr14:50085236-50087403	149.602	112.827	109.069	117.615	86.5145	74.3373	-0.403898	-0.452333	-0.438692	-0.65485
ENSG00000186010	protein_coding	+	NDUFA13	chr19:19626544-19644285	149.435	181.356	207.161	114.14	131.863	173.804	0.277617	0.46856	0.20655	0.602349
ENSG00000065518	protein_coding	+	NDUFB4	chr3:120315155-120321347	149.39	169.145	179.745	163.537	159.443	170.762	0.178056	0.265247	-0.0363512	0.0619989
ENSG00000169230	protein_coding	+	PRELID1	chr5:176730774-176733960	149.073	156.679	172.965	138.329	141.743	132.575	0.0713261	0.213133	0.0349244	-0.0608456
ENSG00000129559	protein_coding	-	NEDD8	chr14:24686057-24701660	148.929	162.018	202.245	127.898	140.258	173.445	0.120752	0.43894	0.132103	0.436542
ENSG00000176014	protein_coding	+	TUBB6	chr18:12307667-12344319	148.905	99.2006	102.695	94.4776	51.9907	52.9923	-0.581157	-0.531702	-0.849423	-0.822409
ENSG00000198015	protein_coding	+	MRPL42	chr12:93861263-93897545	148.639	147.957	156.517	96.4901	89.8161	102.135	-0.00659031	0.0740213	-0.102308	0.0812064
ENSG00000204435	protein_coding	+	CSNK2B	chr6:31633012-31638120	148.526	155.127	167.772	157.787	148.9	154.692	0.0623237	0.174679	-0.0830924	-0.028398
ENSG00000106588	protein_coding	-	PSMA2	chr7:42956459-42971822	148.305	175.348	174.789	139.538	155.956	128.836	0.240163	0.235582	0.1594	-0.11427
ENSG00000244038	protein_coding	-	DDOST	chr1:20978269-20988000	148.022	178.558	214.748	121.867	149.14	145.99	0.268925	0.533822	0.289211	0.258621
ENSG00000139684	protein_coding	-	ESD	chr13:47345390-47371367	147.906	160.316	170.698	136.671	127.748	103.856	0.115488	0.205471	-0.0966747	-0.392815
ENSG00000149136	protein_coding	-	SSRP1	chr11:57093458-57103351	147.638	180.471	181.542	136.643	144.348	132.793	0.287936	0.296425	0.07858	-0.0409286
ENSG00000085231	protein_coding	-	TAF9	chr5:68646810-68665840	147.324	136.9	113.379	176.953	163.341	105.474	-0.10513	-0.37493	-0.114804	-0.740995
ENSG00000160789	protein_coding	+	LMNA	chr1:156052363-156109880	147.12	197.075	179.835	111.302	173.466	141.156	0.41928	0.287907	0.635562	0.340091
ENSG00000130985	protein_coding	+	UBA1	chrX:47050259-47074527	146.996	184.712	198.391	197.557	218.211	263.358	0.327509	0.430042	0.142767	0.41294
ENSG00000113387	protein_coding	+	SUB1	chr5:32531738-32604185	146.947	163.503	155.276	169.625	181.548	134.376	0.153033	0.0790158	0.0974468	-0.333857
ENSG00000137710	protein_coding	-	RDX	chr11:110045604-110167447	146.055	163.649	145.409	61.3136	54.849	50.9268	0.163038	-0.0063516	-0.158016	-0.263068
ENSG00000167283	protein_coding	+	ATP5L	chr11:118271868-118302211	145.921	183.285	190.527	108.855	143.81	156.293	0.326898	0.382507	0.398561	0.517854
ENSG00000105185	protein_coding	+	PDCD5	chr19:33071973-33078358	145.793	156.578	161.09	153.671	130.948	117.172	0.102283	0.143012	-0.229233	-0.388314
ENSG00000102898	protein_coding	+	NUTF2	chr16:67880634-67906470	145.79	167.542	187.316	80.7772	77.537	76.3959	0.199354	0.359402	-0.0583262	-0.0794415
ENSG00000183255	protein_coding	-	PTTG1IP	chr21:46269499-46293752	145.684	151.959	155.275	95.8357	103.577	74.3099	0.0604335	0.0913755	0.110955	-0.362699
ENSG00000154473	protein_coding	+	BUB3	chr10:124913792-124924886	145.526	135.165	93.2052	66.2469	68.1148	49.0218	-0.105801	-0.637278	0.0395269	-0.426911
ENSG00000101057	protein_coding	+	MYBL2	chr20:42295753-42345136	145.421	147.614	146.941	87.7712	79.2637	72.1854	0.0214475	0.0148995	-0.145344	-0.278536
ENSG00000148248	protein_coding	-	SURF4	chr9:136228324-136242970	145.27	153.406	156.601	86.2918	85.1502	80.1212	0.0780949	0.107643	-0.018992	-0.105767
ENSG00000104131	protein_coding	+	EIF3J	chr15:44829254-44855227	144.938	103.512	103.298	73.7175	44.8195	29.5665	-0.481687	-0.484644	-0.705484	-1.28949
ENSG00000111639	protein_coding	-	MRPL51	chr12:6601149-6603007	144.882	134.782	151.588	127.666	127.918	122.649	-0.10351	0.0648396	0.00282284	-0.0573803
ENSG00000254999	protein_coding	+	BRK1	chr3:10157275-10168874	144.772	175.873	209.656	164.66	209.096	189.487	0.279	0.531175	0.342823	0.201467
ENSG00000152795	protein_coding	-	HNRNPDL	chr4:83343716-83351294	144.446	43.6676	61.4899	254.106	66.3698	83.622	-1.70318	-1.21879	-1.92092	-1.59199
ENSG00000169439	protein_coding	+	SDC2	chr8:97505578-97624000	144.323	206.329	175.234	12.8311	18.0509	21.3512	0.512659	0.278229	0.461943	0.692436
ENSG00000143977	protein_coding	-	SNRPG	chr2:70508493-70520903	144.291	136.37	136.725	138.761	106.354	98.4273	-0.0808784	-0.0771549	-0.380586	-0.491248
ENSG00000115875	protein_coding	-	SRSF7	chr2:38970740-38978636	144.254	117.489	120.957	185.701	90.5211	82.6554	-0.293825	-0.252205	-1.02855	-1.1582
ENSG00000105223	protein_coding	+	PLD3	chr19:40854362-40886346	143.974	177.101	218.428	115.398	144.535	174.184	0.296901	0.597953	0.3223	0.589805
ENSG00000100028	protein_coding	+	SNRPD3	chr22:24951470-25005947	143.963	152.486	157.762	171.753	186.412	146.509	0.0824224	0.131181	0.117503	-0.227908
ENSG00000106803	protein_coding	+	SEC61B	chr9:101984345-101992897	143.868	174.455	184.508	104.814	126.478	118.162	0.276362	0.356742	0.268718	0.171394
ENSG00000155959	protein_coding	+	VBP1	chrX:154425283-154468098	143.607	175.04	175.488	74.02	78.102	67.1771	0.283766	0.287433	0.0764389	-0.137988
ENSG00000137409	protein_coding	-	MTCH1	chr6:36935916-36954074	143.288	191.874	198.852	86.3074	118.754	99.5696	0.418707	0.469981	0.455898	0.204018
ENSG00000183779	protein_coding	+	ZNF703	chr8:37553268-37557537	143.222	51.9193	22.8341	94.2646	51.7669	25.1412	-1.44643	-2.59719	-0.852307	-1.86561
ENSG00000127922	protein_coding	-	SHFM1	chr7:96110937-96339203	143.038	169.447	166.769	140.716	173.433	171.487	0.242874	0.220027	0.29967	0.283485
ENSG00000065150	protein_coding	+	IPO5	chr13:98605911-98676551	142.706	146.673	160.208	178.505	186.596	193.363	0.0392858	0.165803	0.063605	0.11473
ENSG00000118705	protein_coding	+	RPN2	chr20:35806812-35870022	142.309	200.245	205.896	158.793	201.816	176.318	0.489824	0.529777	0.343967	0.150135
ENSG00000124207	protein_coding	+	CSE1L	chr20:47662848-47713489	141.756	108.62	113.29	152.706	101.33	86.7913	-0.38104	-0.320852	-0.586944	-0.808024
ENSG00000163041	protein_coding	+	H3F3A	chr1:226249551-226259702	141.656	198.48	196.595	222.084	301.45	273.821	0.483704	0.470006	0.43911	0.300905
ENSG00000163347	protein_coding	-	CLDN1	chr3:190023489-190040264	141.406	80.2321	60.763	109.097	78.3154	89.1195	-0.809888	-1.2052	-0.473102	-0.288864
ENSG00000087302	protein_coding	+	C14orf166	chr14:52456192-52471420	141.292	140.955	154.797	101.11	110.204	93.0077	-0.00342089	0.130813	0.123085	-0.119273
ENSG00000159840	protein_coding	+	ZYX	chr7:143078172-143088204	141.195	95.9219	94.4328	95.2083	51.8137	48.2242	-0.552976	-0.575314	-0.865249	-0.966794
ENSG00000100823	protein_coding	+	APEX1	chr14:20923349-20925927	141.04	84.9023	105.205	156.256	89.8341	88.1422	-0.725529	-0.419446	-0.791809	-0.818935
ENSG00000105281	protein_coding	-	SLC1A5	chr19:47278139-47291851	140.997	107.869	105.945	116.902	75.3051	46.3643	-0.383267	-0.408991	-0.627737	-1.31572
ENSG00000167775	protein_coding	-	CD320	chr19:8367010-8373240	140.817	147.202	176.623	63.5896	58.1504	71.3009	0.0635344	0.324788	-0.126914	0.162712
ENSG00000130826	protein_coding	+	DKC1	chrX:153991030-154005964	140.708	116.963	86.3901	98.1421	73.6537	48.5248	-0.264587	-0.697379	-0.409284	-1.00135
ENSG00000120948	protein_coding	+	TARDBP	chr1:11072413-11085796	140.181	59.144	50.0841	147.41	75.546	81.8298	-1.23105	-1.4666	-0.955189	-0.841366
ENSG00000113648	protein_coding	-	H2AFY	chr5:134669589-134735604	140.176	137.464	151.797	103.921	110.463	98.9944	-0.0279839	0.114121	0.0872614	-0.0693843
ENSG00000128050	protein_coding	+	PAICS	chr4:57301906-57327534	139.849	148.669	153.051	209.445	187.048	159.047	0.0876261	0.129259	-0.162342	-0.394948
ENSG00000105401	protein_coding	-	CDC37	chr19:10501809-10530797	139.831	168.517	192.577	76.4779	89.2209	106.505	0.267465	0.458943	0.219677	0.472547
ENSG00000125991	protein_coding	+	ERGIC3	chr20:34129769-34145405	139.656	166.514	192.685	136.429	161.737	169.821	0.252111	0.461541	0.243856	0.313799
ENSG00000092621	protein_coding	+	PHGDH	chr1:120202420-120286838	139.625	176.549	203.489	150.646	161.619	141.642	0.336364	0.54017	0.100788	-0.0883086
ENSG00000100297	protein_coding	+	MCM5	chr22:35796055-35821423	139.618	133.129	145.125	73.1192	75.4603	73.888	-0.0681601	0.0554217	0.0448636	0.0148873
ENSG00000138363	protein_coding	+	ATIC	chr2:216176539-216214487	139.572	113.896	125.265	73.3486	48.1449	52.0972	-0.290981	-0.154854	-0.597264	-0.48567
ENSG00000181104	protein_coding	+	F2R	chr5:76011867-76031606	139.271	93.597	105.472	96.8414	53.1682	54.6431	-0.56835	-0.397743	-0.852999	-0.814242
ENSG00000115738	protein_coding	+	ID2	chr2:8818974-8824583	139.194	181.198	97.9471	186.655	247.018	183.168	0.378083	-0.502695	0.402362	-0.0270603
ENSG00000096746	protein_coding	+	HNRNPH3	chr10:70090930-70102948	139.115	140.16	175.879	114.62	93.8183	110.53	0.0107199	0.336151	-0.286154	-0.0519592
ENSG00000156411	protein_coding	-	C14orf2	chr14:104378624-104394606	138.79	163.925	161.685	142.491	172.415	181.118	0.238549	0.21882	0.273268	0.343913
ENSG00000075618	protein_coding	+	FSCN1	chr7:5632438-5646286	138.39	178.111	184.123	89.9831	129.73	97.0424	0.361727	0.409357	0.52292	0.107807
ENSG00000170540	protein_coding	-	ARL6IP1	chr16:18802990-18813000	138.344	220.639	128.844	123.818	221.236	199.374	0.669561	-0.101872	0.832267	0.682869
ENSG00000108010	protein_coding	+	GLRX3	chr10:131934662-131982785	138.128	139.469	144.35	62.0277	44.8769	44.1263	0.013839	0.0631183	-0.458218	-0.482018
ENSG00000129255	protein_coding	+	MPDU1	chr17:7486846-7496107	137.917	127.656	143.775	43.3098	36.6266	32.9102	-0.110704	0.0595893	-0.235873	-0.385907
ENSG00000169813	protein_coding	-	HNRNPF	chr10:43881064-43904614	137.83	102.091	70.9869	107.547	78.5207	42.5381	-0.429401	-0.947513	-0.448917	-1.31797
ENSG00000167863	protein_coding	-	ATP5H	chr17:73034957-73043080	137.8	164.867	188.54	166.468	177.989	186.71	0.257019	0.449495	0.0959855	0.16462
ENSG00000067955	protein_coding	+	CBFB	chr16:67063018-67134961	137.704	100.334	83.5874	86.8062	62.9304	52.8104	-0.452891	-0.713495	-0.457821	-0.706438
ENSG00000161057	protein_coding	+	PSMC2	chr7:102984700-103009842	137.583	138.55	117.328	99.8732	65.8536	51.2904	0.0100318	-0.227959	-0.593466	-0.947925
ENSG00000150093	protein_coding	-	ITGB1	chr10:33189246-33294720	137.366	178.414	186.572	59.0728	76.1082	82.0775	0.374803	0.438955	0.360172	0.467746
ENSG00000123562	protein_coding	-	MORF4L2	chrX:102930423-102943086	137.243	106.195	103.754	158.714	106.74	112.305	-0.366969	-0.400201	-0.567937	-0.495279
ENSG00000124802	protein_coding	-	EEF1E1	chr6:8073592-8102811	136.88	94.2224	81.1933	75.4711	42.1773	27.2879	-0.53404	-0.746321	-0.824642	-1.43473
ENSG00000100591	protein_coding	+	AHSA1	chr14:77924212-77935817	135.944	142.47	158.398	66.17	75.6091	71.8463	0.067163	0.219047	0.189699	0.117039
ENSG00000126261	protein_coding	+	UBA2	chr19:34919256-34960853	135.899	93.6935	97.7136	110.969	80.8469	68.8495	-0.531775	-0.471791	-0.4521	-0.680778
ENSG00000134440	protein_coding	-	NARS	chr18:55267887-55289445	135.79	123.076	129.725	85.6957	68.8714	63.288	-0.140739	-0.0654277	-0.311258	-0.431411
ENSG00000174437	protein_coding	+	ATP2A2	chr12:110718560-110788898	135.544	155.657	121.074	133.341	147.045	114.998	0.198243	-0.16161	0.140136	-0.2118
ENSG00000122705	protein_coding	+	CLTA	chr9:36190852-36304778	135.474	150.716	147.28	84.0708	88.5381	77.8564	0.152747	0.119698	0.0738377	-0.109436
ENSG00000071127	protein_coding	-	WDR1	chr4:10075962-10118573	135.388	125.952	132.642	34.5652	29.9425	31.3325	-0.103434	-0.0293432	-0.200877	-0.137481
ENSG00000089693	protein_coding	-	MLF2	chr12:6857169-6876641	135.225	119.775	143.308	105.901	89.9234	99.7372	-0.17367	0.0831598	-0.233552	-0.0856788
ENSG00000183283	protein_coding	+	DAZAP2	chr12:51632075-51665146	135.011	128.557	142.814	144.696	128.405	132.666	-0.0701364	0.0804808	-0.171068	-0.124329
ENSG00000136938	protein_coding	+	ANP32B	chr9:100745642-100778225	134.522	142.497	132.493	112.399	118.125	107.869	0.0824935	-0.021763	0.0710683	-0.0588147
ENSG00000182117	protein_coding	-	NOP10	chr15:34633916-34635378	133.844	111.367	133.094	99.4605	80.9056	82.4618	-0.263073	-0.00804664	-0.294594	-0.26744
ENSG00000105438	protein_coding	-	KDELR1	chr19:48885826-48894810	133.8	147.538	174.673	107.339	109.847	117.208	0.140012	0.382072	0.033017	0.125775
ENSG00000182944	protein_coding	+	EWSR1	chr22:29663997-29696515	133.639	131.812	114.597	160.842	170.099	125.644	-0.0197109	-0.219992	0.0802453	-0.353807
ENSG00000213593	protein_coding	+	TMX2	chr11:57480071-57508445	133.444	136.683	148.435	103.462	89.3855	87.3286	0.0343451	0.152513	-0.208815	-0.242026
ENSG00000107223	protein_coding	-	EDF1	chr9:139756570-139760738	133.249	157.617	177.988	118.144	130.231	161.54	0.240636	0.414952	0.139402	0.448088
ENSG00000100528	protein_coding	-	CNIH1	chr14:54893653-54908149	132.923	158.452	162.051	106.685	127.477	117.39	0.251718	0.28392	0.254693	0.13673
ENSG00000152082	protein_coding	+	MZT2B	chr2:130939309-130948302	132.533	151.108	187.708	146.759	174.53	215.25	0.1879	0.498959	0.248472	0.549454
ENSG00000177889	protein_coding	-	UBE2N	chr12:93799448-93836038	132.516	166.73	127.85	132.177	146.394	88.7948	0.329128	-0.0513201	0.146333	-0.568641
ENSG00000125148	protein_coding	+	MT2A	chr16:56642110-56643409	132.388	148.206	156.392	21.2108	20.7722	18.1862	0.161677	0.238733	-0.0287742	-0.211192
ENSG00000113575	protein_coding	-	PPP2CA	chr5:133530024-133561833	132.369	143.656	68.6037	111.36	126.444	51.0239	0.117203	-0.938187	0.181735	-1.11088
ENSG00000122545	protein_coding	+	SEPT7	chr7:35840541-35944917	132.139	168.569	162.833	106.645	124.812	114.365	0.348939	0.299293	0.224988	0.0999243
ENSG00000173457	protein_coding	-	PPP1R14B	chr11:64011955-64014413	132.014	161.536	199.457	120.625	140.062	130.229	0.289181	0.591715	0.21389	0.109647
ENSG00000130638	protein_coding	+	ATXN10	chr22:46067677-46241187	131.914	131.729	129.303	119.747	127.375	110.601	-0.00200945	-0.0286228	0.0883769	-0.113637
ENSG00000115233	protein_coding	+	PSMD14	chr2:162164548-162268228	131.878	130.232	100.316	88.1166	66.3462	38.4035	-0.0179827	-0.39124	-0.404098	-1.17737
ENSG00000014641	protein_coding	+	MDH1	chr2:63815742-63834331	131.1	149.281	171.229	125.713	139.785	131.525	0.186032	0.382698	0.151929	0.0647
ENSG00000099622	protein_coding	+	CIRBP	chr19:1259383-1274879	131.063	106.608	108.897	92.9503	97.1306	97.1632	-0.295441	-0.265074	0.0628053	0.0632845
ENSG00000100519	protein_coding	+	PSMC6	chr14:53173889-53195305	130.987	107.15	90.2108	64.8742	48.3073	33.9369	-0.287362	-0.533119	-0.417912	-0.914962
ENSG00000070831	protein_coding	+	CDC42	chr1:22379119-22419437	130.981	159.049	146.644	196.827	233.661	182.846	0.278183	0.161792	0.246339	-0.105742
ENSG00000130204	protein_coding	+	TOMM40	chr19:45393825-45406946	130.855	92.9972	112.815	95.335	54.2055	54.6627	-0.488263	-0.212262	-0.803248	-0.791349
ENSG00000172354	protein_coding	+	GNB2	chr7:100271153-100276797	130.777	148.279	175.033	169.479	173.399	174.868	0.179913	0.417747	0.0327977	0.044899
ENSG00000128595	protein_coding	+	CALU	chr7:128379345-128411861	130.73	158.736	173.827	100.377	104.385	114.019	0.278106	0.408344	0.0559392	0.182142
ENSG00000189043	protein_coding	-	NDUFA4	chr7:10971577-10979883	130.703	214.509	211.693	221.604	323.487	312.028	0.71046	0.691484	0.543681	0.491812
ENSG00000099800	protein_coding	-	TIMM13	chr19:2425621-2427892	130.625	110.556	122.009	82.1648	64.7067	72.5441	-0.238665	-0.0976697	-0.339933	-0.177363
ENSG00000163902	protein_coding	-	RPN1	chr3:128338816-128399918	130.458	147.204	148.786	137.929	137.586	145.158	0.172982	0.188301	-0.00356626	0.073181
ENSG00000159352	protein_coding	+	PSMD4	chr1:151227178-151239955	130.327	114.56	133.971	102.439	72.6477	80.3997	-0.184521	0.0394859	-0.490068	-0.345685
ENSG00000103363	protein_coding	-	TCEB2	chr16:2821414-2827298	130.242	163.15	196.706	158.226	221.74	261.023	0.322785	0.591127	0.484285	0.718618
ENSG00000110492	protein_coding	+	MDK	chr11:46402305-46405375	130.081	169.846	217.204	267.747	360.384	378.742	0.382238	0.735219	0.427284	0.498771
ENSG00000132432	protein_coding	-	SEC61G	chr7:54819942-54827667	129.77	171.417	181.961	157.406	195.61	192.616	0.39887	0.484505	0.31171	0.289571
ENSG00000114867	protein_coding	+	EIF4G1	chr3:184032282-184053146	129.596	150.439	122.523	166.003	170.243	142.419	0.213626	-0.080331	0.036171	-0.219638
ENSG00000101367	protein_coding	+	MAPRE1	chr20:31407698-31438211	129.214	141.701	134.259	142.566	161.879	130.06	0.132111	0.05484	0.182086	-0.131487
ENSG00000125944	protein_coding	-	HNRNPR	chr1:23630263-23670829	129.14	131.46	122.579	153.119	177.161	151.859	0.0254923	-0.0746309	0.209137	-0.0118432
ENSG00000116649	protein_coding	-	SRM	chr1:11114640-11120081	129.005	113.92	137.449	150.854	120.02	136.109	-0.177937	0.0907875	-0.327439	-0.147362
ENSG00000075785	protein_coding	+	RAB7A	chr3:128444964-128533639	128.981	158.497	138.727	138.384	150.06	128.297	0.295229	0.10431	0.116057	-0.108376
ENSG00000179271	protein_coding	-	GADD45GIP1	chr19:13064971-13068050	128.88	131.457	143.127	78.7573	77.232	86.3628	0.0283448	0.150161	-0.0278577	0.131403
ENSG00000166136	protein_coding	-	NDUFB8	chr10:102267202-102289757	128.862	155.69	192.544	64.3257	73.6067	76.4541	0.270934	0.575682	0.191655	0.245691
ENSG00000029993	protein_coding	+	HMGB3	chrX:150148981-150159248	128.85	112.987	108.264	60.4955	57.8021	58.8833	-0.187977	-0.249028	-0.0646132	-0.0383271
ENSG00000242372	protein_coding	-	EIF6	chr20:33866713-33872788	128.659	125.392	142.163	109.677	92.0337	82.4594	-0.0368172	0.142936	-0.25053	-0.407209
ENSG00000121774	protein_coding	+	KHDRBS1	chr1:32479429-32526451	128.481	143.888	136.47	146.869	169.286	144.183	0.162198	0.0863764	0.20364	-0.0264471
ENSG00000149591	protein_coding	+	TAGLN	chr11:117070036-117075498	128.298	104.023	97.2492	7.00168	5.42706	8.29919	-0.299995	-0.396182	-0.316144	0.216802
ENSG00000099194	protein_coding	+	SCD	chr10:102106880-102124591	128.013	159.041	197.88	52.0387	45.5407	44.6805	0.310925	0.624382	-0.188553	-0.215467
ENSG00000116161	protein_coding	+	CACYBP	chr1:174968299-174980851	127.628	142.172	140.84	127.207	140.206	89.9681	0.154545	0.14106	0.139326	-0.495042
ENSG00000138430	protein_coding	-	OLA1	chr2:174937174-175113426	127.568	144.839	143.717	119.855	102.909	88.2132	0.181845	0.170703	-0.217957	-0.437948
ENSG00000068697	protein_coding	-	LAPTM4A	chr2:20232410-20251789	127.285	174.363	173.023	122.014	172.954	141.854	0.450992	0.439926	0.499883	0.215719
ENSG00000164163	protein_coding	+	ABCE1	chr4:146019083-146050331	127.262	92.7704	89.1943	111.507	78.2961	56.003	-0.451889	-0.507986	-0.504693	-0.980905
ENSG00000129235	protein_coding	+	TXNDC17	chr17:6544077-6547861	127.203	155.274	170.93	73.2359	77.2361	66.0312	0.285648	0.423391	0.0757174	-0.147284
ENSG00000072778	protein_coding	+	ACADVL	chr17:7120443-7128592	127.123	137.636	156.384	83.788	95.7705	110.709	0.113772	0.296759	0.190707	0.397813
ENSG00000083312	protein_coding	+	TNPO1	chr5:72112138-72212560	127.064	183.324	154.338	98.302	125.952	104.01	0.525379	0.278546	0.354388	0.080632
ENSG00000123144	protein_coding	-	C19orf43	chr19:12841453-12845589	126.927	102.242	115.182	85.3798	81.7064	80.7437	-0.309291	-0.138934	-0.062695	-0.0795864
ENSG00000178952	protein_coding	-	TUFM	chr16:28853731-28857729	126.732	143.285	163.162	112.12	120.723	133.316	0.175801	0.362	0.105748	0.247777
ENSG00000136261	protein_coding	+	BZW2	chr7:16685755-16746148	126.654	162.148	139.205	126.221	140.894	83.6242	0.353943	0.135299	0.157477	-0.588195
ENSG00000173436	protein_coding	+	MINOS1	chr1:19923476-19956314	126.44	156.038	173.957	162.797	168.962	160.435	0.301296	0.457182	0.0533033	-0.0209555
ENSG00000134709	protein_coding	+	HOOK1	chr1:60280457-60342050	126.429	140.431	113.651	63.9027	36.7663	50.04	0.150405	-0.152445	-0.781179	-0.34665
ENSG00000101558	protein_coding	+	VAPA	chr18:9913998-9960018	126.413	134.791	62.4352	107.261	113.69	50.589	0.0918754	-1.00616	0.083226	-1.06938
ENSG00000140350	protein_coding	-	ANP32A	chr15:69070873-69113236	126.352	147.887	139.585	162.532	177.562	144.866	0.225396	0.142621	0.126852	-0.164929
ENSG00000171867	protein_coding	+	PRNP	chr20:4666881-4682236	126.059	124.177	126.766	102.342	81.9861	85.436	-0.0215291	0.0080054	-0.316485	-0.257722
ENSG00000143612	protein_coding	-	C1orf43	chr1:154179181-154193104	125.832	79.2563	115.334	183.273	95.668	107.489	-0.660232	-0.124646	-0.930734	-0.764296
ENSG00000143106	protein_coding	-	PSMA5	chr1:109941652-109969062	125.69	121.721	114.704	111.048	76.2822	60.6742	-0.0459205	-0.130864	-0.535909	-0.861378
ENSG00000175063	protein_coding	+	UBE2C	chr20:44441214-44445596	125.665	99.3795	59.9293	89.6645	82.2632	53.5834	-0.335553	-1.05581	-0.122859	-0.732076
ENSG00000140740	protein_coding	+	UQCRC2	chr16:21963980-21994981	125.297	140.969	149.882	100.327	109.155	93.1177	0.168756	0.2566	0.120516	-0.106481
ENSG00000099817	protein_coding	-	POLR2E	chr19:1086593-1095598	125.181	131.832	155.971	93.5896	94.507	122.949	0.0741081	0.315003	0.0139249	0.389993
ENSG00000106105	protein_coding	+	GARS	chr7:30634296-30673649	125.176	129.979	116.152	118.913	113.209	63.0261	0.053898	-0.107056	-0.0703117	-0.905256
ENSG00000149485	protein_coding	-	FADS1	chr11:61567098-61596790	124.942	138.834	191.985	74.4524	51.1017	62.7584	0.150956	0.615729	-0.534236	-0.242951
ENSG00000069275	protein_coding	-	NUCKS1	chr1:205681946-205719404	124.912	81.5475	104.418	190.055	136.379	165.224	-0.609119	-0.256295	-0.475827	-0.200859
ENSG00000101856	protein_coding	+	PGRMC1	chrX:118370215-118378429	124.86	147.999	165.623	109.25	128.805	113.61	0.243483	0.404768	0.235567	0.0559543
ENSG00000126602	protein_coding	-	TRAP1	chr16:3701639-3767598	124.835	113.294	133.416	96.4702	69.9556	87.5658	-0.138784	0.0951716	-0.458045	-0.138212
ENSG00000120533	protein_coding	+	ENY2	chr8:110346552-110358182	124.812	134.64	139.344	130.467	130.014	145.43	0.108513	0.157698	-0.00497972	0.15551
ENSG00000111057	protein_coding	+	KRT18	chr12:53342654-53346685	124.797	113.399	110.276	143.076	79.4639	73.7644	-0.137023	-0.176955	-0.840416	-0.946407
ENSG00000100138	protein_coding	-	NHP2L1	chr22:42069933-42086508	124.636	129.225	119.247	125.494	124.191	103.516	0.0517565	-0.063249	-0.0149381	-0.275345
ENSG00000255302	protein_coding	+	EID1	chr15:49170082-49172380	124.542	94.1324	104.856	100.255	78.2732	77.4262	-0.400161	-0.246067	-0.353088	-0.368586
ENSG00000166197	protein_coding	+	NOLC1	chr10:103911932-103923627	124.495	147.125	118.066	70.6725	79.7351	48.2218	0.239185	-0.0758684	0.171776	-0.542122
ENSG00000117410	protein_coding	+	ATP6V0B	chr1:44440158-44443967	124.431	157.538	160.828	146.09	182.096	151.515	0.337935	0.367567	0.315901	0.052252
ENSG00000167900	protein_coding	-	TK1	chr17:76170159-76183314	124.377	129.833	164.658	67.3398	74.9315	80.3034	0.0614538	0.401935	0.151972	0.25059
ENSG00000105968	protein_coding	-	H2AFV	chr7:44866389-44887682	124.053	163.545	152.487	157.382	206.08	180.31	0.395943	0.295577	0.38678	0.19505
ENSG00000071626	protein_coding	+	DAZAP1	chr19:1407567-1435719	124.002	118.114	142.061	95.7964	86.0336	111.394	-0.0696082	0.194679	-0.153381	0.21554
ENSG00000228474	protein_coding	-	OST4	chr2:27293339-27294641	123.653	135.081	182.977	158.098	172.445	206.449	0.126548	0.561608	0.124563	0.382841
ENSG00000169136	protein_coding	+	ATF5	chr19:50431958-50437192	123.418	125.105	115.116	32.2415	37.0938	31.0065	0.0194303	-0.0996284	0.196571	-0.0546206
ENSG00000135829	protein_coding	+	DHX9	chr1:182808503-182856886	122.853	161.267	136.313	119.079	135.403	117.559	0.389741	0.148839	0.183892	-0.0183787
ENSG00000159199	protein_coding	+	ATP5G1	chr17:46970126-46973233	122.804	137.814	163.839	191.339	216.585	212.629	0.165095	0.413	0.177928	0.151456
ENSG00000149547	protein_coding	+	EI24	chr11:125439111-125454575	122.729	127.006	140.243	83.8292	84.5511	88.4898	0.0490278	0.190996	0.0122254	0.0771623
ENSG00000120705	protein_coding	-	ETF1	chr5:137841783-137878989	122.523	86.1718	76.3725	86.9301	56.6399	37.6659	-0.502846	-0.674887	-0.609289	-1.1853
ENSG00000116030	protein_coding	-	SUMO1	chr2:203070902-203103331	122.49	144.766	140.535	155.912	159.429	125.638	0.23926	0.196765	0.0319793	-0.309245
ENSG00000135535	protein_coding	-	CD164	chr6:109687716-109703762	122.358	172.169	153.931	145.473	202.977	157.806	0.489329	0.328775	0.477772	0.116631
ENSG00000113732	protein_coding	+	ATP6V0E1	chr5:172410759-172462448	122.303	140.273	154.713	103.654	102.681	83.644	0.196278	0.336681	-0.0134759	-0.306148
ENSG00000150459	protein_coding	+	SAP18	chr13:21714652-21723221	122.205	128.121	131.123	124.182	127.174	108.625	0.0676629	0.100821	0.0340765	-0.19145
ENSG00000183684	protein_coding	-	ALYREF	chr17:79845712-79849462	122.182	109.729	125.116	88.4982	66.8542	74.4477	-0.153758	0.0339599	-0.399421	-0.246382
ENSG00000151465	protein_coding	+	CDC123	chr10:12237963-12292588	121.809	119.83	98.5938	57.8341	42.8565	26.6278	-0.0234376	-0.302288	-0.423862	-1.09053
ENSG00000130520	protein_coding	-	LSM4	chr19:18417039-18434084	121.778	133.132	168.882	92.2802	90.727	115.36	0.127601	0.468481	-0.0242244	0.318952
ENSG00000005893	protein_coding	-	LAMP2	chrX:119561681-119603220	121.693	159.144	161.595	62.7976	81.2416	74.8107	0.384317	0.40623	0.366366	0.248899
ENSG00000147677	protein_coding	-	EIF3H	chr8:117654368-117779164	121.686	151.329	152.227	168.746	211.585	250.946	0.31222	0.3207	0.324662	0.569737
ENSG00000135316	protein_coding	-	SYNCRIP	chr6:86318052-86353510	121.523	118.02	103.415	107.482	104.829	73.7475	-0.0418486	-0.230724	-0.0357207	-0.537358
ENSG00000065427	protein_coding	-	KARS	chr16:75661621-75682541	121.457	116.428	133.854	70.1596	58.5381	58.1802	-0.0604988	0.139123	-0.257245	-0.265944
ENSG00000136240	protein_coding	-	KDELR2	chr7:6485583-6523873	121.44	124.315	142.258	108.085	84.1785	94.6434	0.0334842	0.226541	-0.356892	-0.189715
ENSG00000183648	protein_coding	-	NDUFB1	chr14:92582465-92588261	121.141	135.64	172.249	135.059	155.974	173.074	0.161832	0.504299	0.206293	0.355468
ENSG00000146386	protein_coding	+	ABRACL	chr6:139349818-139364439	120.394	125.876	117.813	162.513	175.468	119.835	0.0637221	-0.0310044	0.110001	-0.436367
ENSG00000074071	protein_coding	-	MRPS34	chr16:1821890-1823156	120.369	108.718	122.202	98.8123	93.8214	80.9557	-0.1456	0.0216257	-0.0740049	-0.284373
ENSG00000135940	protein_coding	+	COX5B	chr2:98262502-98264846	119.994	126.806	149.386	143.876	155.252	161.682	0.0790201	0.313735	0.109056	0.167236
ENSG00000090863	protein_coding	-	GLG1	chr16:74485855-74641012	119.955	150.396	119.196	67.4185	82.1508	69.6315	0.323857	-0.00908152	0.281344	0.0459253
ENSG00000100764	protein_coding	+	PSMC1	chr14:90722838-90738968	119.531	123.852	114.989	49.591	41.5421	35.1602	0.0508147	-0.0554163	-0.24999	-0.484478
ENSG00000205339	protein_coding	+	IPO7	chr11:9406168-9469673	119.43	107.189	82.4483	137.749	131.704	100.924	-0.154641	-0.52924	-0.0642655	-0.444984
ENSG00000078668	protein_coding	+	VDAC3	chr8:42249141-42263415	119.416	113.773	112.265	92.4683	76.8747	67.0939	-0.0692438	-0.088325	-0.263322	-0.456952
ENSG00000074842	protein_coding	-	C19orf10	chr19:4641385-4670382	119.299	137.624	151.912	41.7484	40.6326	39.4023	0.204552	0.346077	-0.0381568	-0.081433
ENSG00000100714	protein_coding	+	MTHFD1	chr14:64854748-64926722	119.075	114.289	133.803	69.9956	58.6595	70.7126	-0.0586809	0.166917	-0.250978	0.014497
ENSG00000131828	protein_coding	+	PDHA1	chrX:19362010-19379823	119.013	136.484	155.825	168.932	185.671	138.145	0.196073	0.385965	0.13554	-0.288368
ENSG00000160201	protein_coding	-	U2AF1	chr21:44513065-44527697	118.936	74.5793	64.3403	108.637	53.7012	35.2307	-0.666202	-0.87622	-1.00309	-1.59745
ENSG00000100380	protein_coding	-	ST13	chr22:41220538-41253026	118.898	136.768	155.156	138.305	155.648	170.218	0.200433	0.38118	0.169279	0.297587
ENSG00000101294	protein_coding	+	HM13	chr20:30102230-30157370	118.831	101.325	124.763	101.948	68.3784	79.2036	-0.227843	0.0697064	-0.569357	-0.360177
ENSG00000143420	protein_coding	-	ENSA	chr1:150573326-150602088	118.759	116.318	137.452	154.44	152.125	160.959	-0.0297097	0.209252	-0.021648	0.0592708
ENSG00000074201	protein_coding	-	CLNS1A	chr11:77225980-77348850	118.695	117.691	139.242	118.006	98.7994	88.7783	-0.0121523	0.228556	-0.253931	-0.406596
ENSG00000147955	protein_coding	-	SIGMAR1	chr9:34634718-34637806	118.605	114.513	137.402	111.328	79.7245	87.2318	-0.0502225	0.210587	-0.476639	-0.348347
ENSG00000103769	protein_coding	+	RAB11A	chr15:66018391-66184329	118.428	130.925	114.278	116.592	117.724	89.9538	0.143577	-0.0510239	0.0138217	-0.370584
ENSG00000182199	protein_coding	+	SHMT2	chr12:57623109-57628718	118.33	128.934	149.553	110.949	119.142	101.524	0.122822	0.335315	0.101899	-0.12688
ENSG00000013275	protein_coding	+	PSMC4	chr19:40476911-40487348	118.205	130.332	141.521	57.1754	48.6546	47.2753	0.139774	0.25773	-0.228482	-0.269124
ENSG00000113368	protein_coding	+	LMNB1	chr5:126112314-126172712	118.105	103.925	78.0608	107.148	91.4861	56.771	-0.182876	-0.5912	-0.225699	-0.90459
ENSG00000167978	protein_coding	+	SRRM2	chr16:2802329-2822539	117.718	209.44	134.732	179.845	281.257	257.799	0.82587	0.193222	0.642256	0.517078
ENSG00000095139	protein_coding	+	ARCN1	chr11:118443104-118473748	117.582	85.2824	83.8005	68.1985	35.4677	33.515	-0.458747	-0.48374	-0.924122	-1.00352
ENSG00000110108	protein_coding	+	TMEM109	chr11:60681345-60690915	117.46	131.577	136.349	93.3829	87.079	69.0653	0.162431	0.213446	-0.0997274	-0.429825
ENSG00000143727	protein_coding	+	ACP1	chr2:264139-278283	117.308	116.56	121.473	95.088	97.3903	79.8766	-0.00915037	0.0499161	0.0341598	-0.248634
ENSG00000100353	protein_coding	-	EIF3D	chr22:36906896-36925483	117.279	110.562	110.78	116.138	106.905	100.732	-0.0843482	-0.0815319	-0.118447	-0.203436
ENSG00000140105	protein_coding	-	WARS	chr14:100800124-100843142	117.242	115.587	136.518	71.5025	49.1982	47.3251	-0.0203356	0.217878	-0.530395	-0.585258
ENSG00000178035	protein_coding	-	IMPDH2	chr3:49061757-49066841	117.179	99.673	116.161	148.5	137.459	132.558	-0.231297	-0.0124813	-0.110687	-0.162679
ENSG00000152558	protein_coding	-	TMEM123	chr11:102267062-102341115	116.882	167.013	156.155	80.3682	105.023	99.6013	0.511229	0.414845	0.38184	0.306112
ENSG00000140416	protein_coding	+	TPM1	chr15:63334830-63364114	116.646	95.8648	103.125	25.6135	19.0241	23.7144	-0.280408	-0.176136	-0.410421	-0.106806
ENSG00000099284	protein_coding	+	H2AFY2	chr10:71812551-71872036	116.207	60.694	82.8112	23.3036	7.52491	11.2368	-0.925857	-0.483844	-1.51141	-0.989944
ENSG00000116133	protein_coding	-	DHCR24	chr1:55315305-55352891	116.02	98.5121	104.265	110.479	97.7183	65.1789	-0.233811	-0.152729	-0.175383	-0.752329
ENSG00000108179	protein_coding	+	PPIF	chr10:81107224-81115093	115.944	100.346	69.5672	60.8508	55.5267	24.5857	-0.206529	-0.728748	-0.12986	-1.27345
ENSG00000204370	protein_coding	+	SDHD	chr11:111957496-111990353	115.926	112.113	112.562	73.7157	68.1329	58.171	-0.047831	-0.0421156	-0.112039	-0.336521
ENSG00000103018	protein_coding	+	CYB5B	chr16:69458427-69500169	115.476	110.55	115.727	44.1063	32.9141	26.6672	-0.0623422	0.00310559	-0.411444	-0.705152
ENSG00000105887	protein_coding	-	MTPN	chr7:135611508-135662101	115.448	139.974	131.809	177.598	191.603	178.441	0.275743	0.189667	0.108914	0.00679364
ENSG00000170142	protein_coding	+	UBE2E1	chr3:23847393-23932807	114.937	117.258	122.31	87.0097	90.0197	65.2184	0.0285967	0.0889487	0.0485163	-0.41043
ENSG00000145730	protein_coding	+	PAM	chr5:102089684-102366809	114.719	130.59	141.951	31.1134	33.4616	39.4688	0.185424	0.304895	0.101814	0.333635
ENSG00000067057	protein_coding	+	PFKP	chr10:3108524-3179904	114.602	106.654	126.749	56.8406	27.8443	40.4747	-0.102764	0.144146	-1.0038	-0.479851
ENSG00000104852	protein_coding	+	SNRNP70	chr19:49588675-49611862	114.573	159.479	117.297	135.876	196.595	151.461	0.47358	0.0336091	0.529677	0.155571
ENSG00000109390	protein_coding	-	NDUFC1	chr4:140188033-140223705	114.5	102.272	108.994	108.294	90.0753	95.8528	-0.161444	-0.070468	-0.263082	-0.174349
ENSG00000109180	protein_coding	+	OCIAD1	chr4:48807228-48863834	114.432	106.76	121.205	111.318	90.1075	100.711	-0.0992215	0.0822601	-0.301947	-0.143113
ENSG00000184007	protein_coding	-	PTP4A2	chr1:32372021-32410457	114.381	121.759	79.409	135.522	157.811	84.0121	0.0894231	-0.520977	0.218177	-0.683393
ENSG00000109606	protein_coding	-	DHX15	chr4:24519063-24586173	114.365	100.271	78.6983	62.8787	58.5272	51.6208	-0.187984	-0.533585	-0.101786	-0.279702
ENSG00000133872	protein_coding	-	TMEM66	chr8:29920527-29940723	114.335	133.212	134.535	72.7452	86.3418	96.961	0.218683	0.232835	0.244123	0.409658
ENSG00000102030	protein_coding	-	NAA10	chrX:153194694-153200676	114.257	116.705	141.885	64.7566	59.1847	66.6447	0.0303212	0.31	-0.127739	0.0408412
ENSG00000125995	protein_coding	+	ROMO1	chr20:34287193-34288906	114.203	126.593	160.892	176.045	207.85	226.16	0.147371	0.490853	0.238351	0.359593
ENSG00000105568	protein_coding	+	PPP2R1A	chr19:52693291-52730687	114.144	134.19	165.147	119.451	115.191	133.418	0.231549	0.529021	-0.051948	0.15828
ENSG00000102007	protein_coding	+	PLP2	chrX:49028272-49031588	114.069	128.305	141.592	168.413	189.588	184.903	0.168279	0.309394	0.169913	0.134005
ENSG00000135069	protein_coding	+	PSAT1	chr9:80912058-80945009	113.846	115.765	119.69	104.744	95.1119	101.959	0.0239073	0.0716055	-0.137789	-0.0385059
ENSG00000073921	protein_coding	-	PICALM	chr11:85668726-85780924	113.64	114.586	92.1253	95.649	102.476	68.0286	0.0118562	-0.299865	0.0984695	-0.485561
ENSG00000173113	protein_coding	-	TRMT112	chr11:64083931-64085556	113.628	129.081	144.022	168.837	186.826	190.394	0.182451	0.339312	0.145246	0.172395
ENSG00000175390	protein_coding	+	EIF3F	chr11:7991797-8023409	113.593	117.672	130.391	173.143	213.771	217.968	0.0504607	0.197348	0.302527	0.330448
ENSG00000102024	protein_coding	+	PLS3	chrX:114795500-114885181	113.378	137.914	133.492	41.4714	50.3508	65.5999	0.280382	0.233711	0.273895	0.649028
ENSG00000126432	protein_coding	+	PRDX5	chr11:64085559-64089283	113.285	136.979	166.728	161.25	190.029	199.483	0.271813	0.553487	0.235573	0.305261
ENSG00000125971	protein_coding	+	DYNLRB1	chr20:33104213-33128762	113.163	114.998	148.413	128.547	115.947	131.818	0.0230048	0.388211	-0.147621	0.0359751
ENSG00000100442	protein_coding	-	FKBP3	chr14:45584802-45604522	113.105	135.609	157.714	73.0696	76.0743	79.8287	0.259691	0.476067	0.0573683	0.125986
ENSG00000044115	protein_coding	+	CTNNA1	chr5:137946655-138270723	113.061	147.779	149.065	100.577	120.306	125.402	0.383365	0.395782	0.256077	0.315446
ENSG00000197894	protein_coding	-	ADH5	chr4:99992131-100009952	113.026	114.357	119.961	88.3842	75.5684	70.3458	0.0167427	0.0851791	-0.223271	-0.325191
ENSG00000142546	protein_coding	-	NOSIP	chr19:50058967-50093519	112.627	88.147	95.0212	63.7809	39.2486	35.2536	-0.350048	-0.242881	-0.68663	-0.837444
ENSG00000169976	protein_coding	-	SF3B5	chr6:144416017-144416754	112.597	112.12	118.029	112.171	100.582	92.7567	-0.00607071	0.0673884	-0.15586	-0.271511
ENSG00000130811	protein_coding	-	EIF3G	chr19:10225692-10230596	112.579	118.072	122.968	92.8424	94.104	105.462	0.0681381	0.126272	0.0192661	0.182027
ENSG00000108294	protein_coding	+	PSMB3	chr17:36908988-36920484	112.559	131.296	143.633	176.4	184.158	184.467	0.220327	0.348955	0.0617509	0.0641565
ENSG00000099795	protein_coding	-	NDUFB7	chr19:14676889-14682874	112.434	123.489	134.004	87.3841	95.4642	115.708	0.134165	0.251149	0.126207	0.401045
ENSG00000198901	protein_coding	-	PRC1	chr15:91509269-91538859	112.242	124.943	99.5461	75.8281	77.6958	68.6303	0.153362	-0.171552	0.0346526	-0.141919
ENSG00000117984	protein_coding	-	CTSD	chr11:1773981-1785222	112.211	138.551	161.826	75.7118	88.5044	104.049	0.301778	0.524317	0.22251	0.453542
ENSG00000074696	protein_coding	+	PTPLAD1	chr15:65822755-65870687	112.151	151.792	144.356	112.114	135.447	102.562	0.43332	0.361341	0.270563	-0.127283
ENSG00000145907	protein_coding	+	G3BP1	chr5:151150605-151192346	111.966	84.4657	77.0722	117.407	109.043	107.759	-0.402471	-0.533008	-0.105687	-0.12262
ENSG00000168159	protein_coding	+	RNF187	chr1:228674761-228683467	111.881	98.952	125.202	169.548	159.822	168.591	-0.175495	0.160932	-0.0847131	-0.00811823
ENSG00000136888	protein_coding	+	ATP6V1G1	chr9:117350025-117360653	111.731	112.076	134.194	93.2334	87.538	98.1187	0.00440846	0.262147	-0.0899417	0.0729188
ENSG00000166851	protein_coding	+	PLK1	chr16:23688976-23701688	111.47	70.9001	44.9004	106.418	61.6667	39.9365	-0.645475	-1.29296	-0.777465	-1.39178
ENSG00000166913	protein_coding	+	YWHAB	chr20:43514316-43537173	111.443	127.326	112.698	123.03	138.277	114.55	0.19062	0.016013	0.167268	-0.102172
ENSG00000165678	protein_coding	+	GHITM	chr10:85899195-85913001	111.372	116.835	127.731	75.4811	79.6721	70.885	0.0684855	0.196077	0.0769665	-0.0894125
ENSG00000128708	protein_coding	+	HAT1	chr2:172778957-172848599	111.371	117.893	112.196	77.4248	69.6995	45.808	0.081394	0.0105532	-0.14961	-0.744555
ENSG00000112514	protein_coding	-	CUTA	chr6:33384218-33386094	111.09	122.775	140.152	134.949	144.128	133.965	0.143062	0.332592	0.0942604	-0.0104802
ENSG00000100650	protein_coding	+	SRSF5	chr14:70193616-70238722	111.077	102.947	57.2788	101.62	92.76	61.7049	-0.108642	-0.943447	-0.130267	-0.710662
ENSG00000160691	protein_coding	-	SHC1	chr1:154934773-154946871	110.957	117.222	127.796	107.101	111.794	112.41	0.0785538	0.202143	0.0613105	0.069168
ENSG00000125970	protein_coding	+	RALY	chr20:32581451-32696114	110.829	149.477	148.873	119.473	155.158	132.376	0.428249	0.422446	0.374297	0.146789
ENSG00000104964	protein_coding	-	AES	chr19:3052907-3063105	110.817	138.425	170.27	149.59	166.635	216.182	0.31835	0.615133	0.154697	0.528279
ENSG00000113407	protein_coding	+	TARS	chr5:33440801-33469644	110.021	99.1846	73.3715	81.2304	68.02	32.8326	-0.148172	-0.578011	-0.252657	-1.28126
ENSG00000090273	protein_coding	+	NUDC	chr1:27226728-27273353	109.736	100.444	102.732	100.522	65.2543	56.9448	-0.126441	-0.0942633	-0.615706	-0.809041
ENSG00000081154	protein_coding	+	PCNP	chr3:101292938-101313281	109.106	115.665	134.323	98.4866	94.6332	110.997	0.0834787	0.297514	-0.0569907	0.170886
ENSG00000128245	protein_coding	+	YWHAH	chr22:32340446-32353590	109.103	58.3655	45.8914	94.9038	46.3201	27.1617	-0.891157	-1.23146	-1.01913	-1.76785
ENSG00000101084	protein_coding	+	C20orf24	chr20:35234136-35240960	108.863	98.2212	85.6529	98.3354	82.1645	52.5303	-0.146985	-0.342386	-0.25634	-0.891952
ENSG00000108424	protein_coding	+	KPNB1	chr17:45726841-45762871	108.827	94.5336	80.9216	148.762	108.514	82.3323	-0.201153	-0.422917	-0.451556	-0.845724
ENSG00000129103	protein_coding	+	SUMF2	chr7:56131694-56148363	108.088	123.076	150.588	86.8746	87.5364	91.233	0.185732	0.474663	0.0108245	0.0698368
ENSG00000100345	protein_coding	-	MYH9	chr22:36677326-36784063	108.018	141.493	127.885	65.022	66.0262	70.1632	0.386325	0.241518	0.0217783	0.108185
ENSG00000031698	protein_coding	+	SARS	chr1:109756539-109780791	107.822	84.0106	91.9618	101.642	73.169	56.3289	-0.356256	-0.22726	-0.468733	-0.840287
ENSG00000143799	protein_coding	-	PARP1	chr1:226548391-226595780	107.414	125.638	126.159	163.733	184.008	164.202	0.224159	0.230083	0.167458	0.00410156
ENSG00000141030	protein_coding	-	COPS3	chr17:17150140-17184607	107.123	95.7268	98.9937	55.5289	51.2369	32.8327	-0.160686	-0.112764	-0.113919	-0.74057
ENSG00000197747	protein_coding	-	S100A10	chr1:151955390-151966866	106.984	134.877	137.642	79.2322	104.137	119.121	0.331484	0.360547	0.390017	0.582235
ENSG00000108829	protein_coding	-	LRRC59	chr17:48452419-48474914	106.966	92.5823	92.3608	70.264	40.8654	29.015	-0.206269	-0.209688	-0.767415	-1.24749
ENSG00000117399	protein_coding	+	CDC20	chr1:43824625-43828874	106.361	73.7915	77.1904	83.5007	51.4566	57.281	-0.521524	-0.457407	-0.687839	-0.535938
ENSG00000122786	protein_coding	+	CALD1	chr7:134429002-134655479	106.02	125.679	109.731	33.7027	30.237	33.8863	0.243297	0.0491787	-0.151792	0.00761268
ENSG00000177156	protein_coding	+	TALDO1	chr11:747328-765024	105.873	120.053	135.379	99.5954	106.47	105.023	0.179741	0.351724	0.0953697	0.0758129
ENSG00000176619	protein_coding	-	LMNB2	chr19:2427635-2456994	105.507	99.2958	111.586	48.2045	33.8124	39.7757	-0.0866871	0.0800792	-0.499189	-0.271081
ENSG00000104388	protein_coding	+	RAB2A	chr8:61429415-61536186	105.215	111.328	76.9772	55.5309	55.8402	45.2003	0.0807301	-0.445863	0.00787197	-0.291137
ENSG00000071462	protein_coding	+	WBSCR22	chr7:73097354-73119491	105.037	128.163	135.146	96.8315	106.354	85.2072	0.284625	0.360587	0.134005	-0.182491
ENSG00000152661	protein_coding	+	GJA1	chr6:121756837-121770873	104.935	81.3214	66.9903	81.7957	63.9191	57.2465	-0.36384	-0.639778	-0.350913	-0.507384
ENSG00000103275	protein_coding	+	UBE2I	chr16:1355547-1377019	104.934	94.1466	79.9466	102.334	84.4765	64.0617	-0.154942	-0.388123	-0.273715	-0.667435
ENSG00000170348	protein_coding	-	TMED10	chr14:75598172-75643334	104.713	145.404	133.469	93.6254	124.924	122.745	0.469802	0.347121	0.412254	0.387071
ENSG00000090621	protein_coding	-	PABPC4	chr1:40026487-40042462	104.67	99.8371	119.11	104.935	114.543	121.453	-0.0675393	0.18479	0.125251	0.209049
ENSG00000104960	protein_coding	+	PTOV1	chr19:50353991-50364001	104.659	123.683	136.756	116.417	131.937	152.502	0.238849	0.382699	0.179101	0.386616
ENSG00000110104	protein_coding	+	CCDC86	chr11:60609543-60618554	104.559	76.6102	78.0235	58.621	31.6614	18.5691	-0.443731	-0.417696	-0.868234	-1.60724
ENSG00000167325	protein_coding	+	RRM1	chr11:4115936-4160106	104.515	107.818	112.454	78.6667	74.0583	65.5881	0.0444691	0.104659	-0.0859652	-0.258712
ENSG00000134443	protein_coding	+	GRP	chr18:56887399-56898006	104.472	128.824	143.373	271.468	295.464	266.634	0.299697	0.452941	0.12177	-0.0258254
ENSG00000100462	protein_coding	-	PRMT5	chr14:23389719-23398794	104.407	78.2162	80.8754	64.1576	40.5366	38.3942	-0.412103	-0.364469	-0.64955	-0.72595
ENSG00000241553	protein_coding	+	ARPC4	chr3:9834178-9849410	104.375	99.5279	122.845	90.2437	71.6505	74.0417	-0.0679367	0.233003	-0.328752	-0.282032
ENSG00000004478	protein_coding	+	FKBP4	chr12:2904118-2914576	104.348	101.935	129.23	88.7908	68.6138	78.0409	-0.0334293	0.305899	-0.367194	-0.183968
ENSG00000105323	protein_coding	+	HNRNPUL1	chr19:41768400-41813503	103.845	88.2431	95.5682	130.784	107.823	119.192	-0.232446	-0.118638	-0.276192	-0.132834
ENSG00000162734	protein_coding	+	PEA15	chr1:160175126-160185166	103.627	98.4909	116.129	23.5749	15.7828	19.1175	-0.0726187	0.162843	-0.550202	-0.288735
ENSG00000137575	protein_coding	+	SDCBP	chr8:59465482-59495419	103.554	130.264	131.96	86.0133	108.299	121.909	0.328223	0.346744	0.328972	0.498283
ENSG00000062582	protein_coding	-	MRPS24	chr7:43906156-43909492	103.511	105.579	112.368	112.534	123.919	96.6398	0.0282684	0.117359	0.137869	-0.217583
ENSG00000123136	protein_coding	-	DDX39A	chr19:14519630-14530192	103.419	84.9904	86.3939	58.5395	48.0148	60.8885	-0.280137	-0.25678	-0.28063	0.0558242
ENSG00000175216	protein_coding	-	CKAP5	chr11:46764597-46867847	103.12	76.2667	58.102	62.2862	52.7355	45.0713	-0.430329	-0.816968	-0.236015	-0.458023
ENSG00000113758	protein_coding	-	DBN1	chr5:176883608-176901402	102.854	92.704	112.044	89.0141	54.5704	67.7472	-0.148374	0.122328	-0.695834	-0.38885
ENSG00000170275	protein_coding	+	CRTAP	chr3:33155470-33189265	102.733	112.878	133.18	60.2137	63.6604	60.693	0.134614	0.371295	0.0790279	0.0112522
ENSG00000090776	protein_coding	+	EFNB1	chrX:68048839-68061990	102.729	58.9273	23.9172	115.64	69.9824	27.5571	-0.791534	-2.05761	-0.716529	-2.03014
ENSG00000183726	protein_coding	+	TMEM50A	chr1:25664407-25688852	102.724	104.794	102.788	107.77	104.781	85.4032	0.0285081	0.0008899	-0.0402002	-0.332124
ENSG00000189091	protein_coding	+	SF3B3	chr16:70557690-70608820	102.654	67.7841	65.3229	77.6378	55.2797	54.4101	-0.591629	-0.644197	-0.482608	-0.505074
ENSG00000143543	protein_coding	-	JTB	chr1:153946744-153950164	102.589	88.4691	108.385	98.6259	78.6025	70.2915	-0.211409	0.0785441	-0.323707	-0.482791
ENSG00000058262	protein_coding	+	SEC61A1	chr3:127770483-127790526	102.544	114.887	121.512	95.2042	104.692	105.799	0.162475	0.242679	0.135694	0.150726
ENSG00000103035	protein_coding	+	PSMD7	chr16:74330672-74340186	102.501	75.0755	55.4966	47.8906	32.4948	17.5182	-0.444141	-0.873409	-0.54562	-1.40061
ENSG00000182768	protein_coding	+	NGRN	chr15:90808890-90816463	102.419	105.473	119.407	71.0927	70.5125	66.4441	0.0419864	0.219418	-0.0116577	-0.0961609
ENSG00000131051	protein_coding	-	RBM39	chr20:34291530-34330234	102.365	151.153	88.3767	130.591	205.377	187.181	0.557775	-0.209777	0.649221	0.51606
ENSG00000071564	protein_coding	-	TCF3	chr19:1609290-1652604	102.203	77.3317	83.1536	66.8474	50.8251	66.8031	-0.397817	-0.294388	-0.388643	-0.000942295
ENSG00000168672	protein_coding	-	FAM84B	chr8:127564686-127570638	102.16	53.6425	26.1183	62.5961	25.0427	15.6233	-0.916788	-1.92755	-1.28806	-1.93573
ENSG00000087365	protein_coding	+	SF3B2	chr11:65818199-65836779	101.991	110.021	110.574	93.1536	96.4138	80.2339	0.108314	0.115483	0.0491099	-0.212934
ENSG00000064666	protein_coding	+	CNN2	chr19:1026297-1039068	101.948	96.2161	91.4089	59.1754	43.9959	45.584	-0.0826486	-0.155812	-0.41938	-0.369339
ENSG00000166986	protein_coding	+	MARS	chr12:57869227-57911352	101.888	79.1463	89.8139	85.3405	47.6761	48.8386	-0.360367	-0.18009	-0.826824	-0.792774
ENSG00000174903	protein_coding	+	RAB1B	chr11:66036003-66044963	101.787	110.158	132.947	104.605	109.398	120.884	0.112954	0.382004	0.0640359	0.206831
ENSG00000143753	protein_coding	+	DEGS1	chr1:224363457-224381143	101.59	86.4401	74.9908	80.0155	65.4814	51.1732	-0.230523	-0.432993	-0.285247	-0.634889
ENSG00000137876	protein_coding	-	RSL24D1	chr15:55473003-55489265	101.57	114.746	96.9794	116.153	129.236	98.6668	0.174354	-0.0660585	0.152734	-0.233209
ENSG00000114686	protein_coding	-	MRPL3	chr3:131181055-131221827	101.491	86.4836	81.3399	130.748	91.1007	68.4778	-0.228413	-0.315834	-0.516497	-0.923157
ENSG00000120694	protein_coding	-	HSPH1	chr13:31710761-31736525	101.48	126.207	96.0746	87.3549	105.055	87.6511	0.311836	-0.0781766	0.263431	0.00482839
ENSG00000134825	protein_coding	-	TMEM258	chr11:61535972-61560274	101.443	97.1703	116.932	152.424	154.778	167.041	-0.0614629	0.203134	0.0219673	0.131289
ENSG00000204463	protein_coding	-	BAG6	chr6:31606804-31620482	101.246	120.978	136.536	101.514	104.651	117.868	0.254577	0.427765	0.0434855	0.213539
ENSG00000136997	protein_coding	+	MYC	chr8:128747679-128753674	101.153	90.8828	54.4913	197.542	166.792	76.8472	-0.152865	-0.880398	-0.24277	-1.35073
ENSG00000082898	protein_coding	-	XPO1	chr2:61704983-61765761	101.127	116.75	75.0322	115.546	121.503	108.832	0.205363	-0.425682	0.0719176	-0.085601
ENSG00000172531	protein_coding	-	PPP1CA	chr11:67165653-67188654	101.091	122.921	132.462	101.988	103.291	98.2963	0.279565	0.386573	0.0181384	-0.0526644
ENSG00000183971	protein_coding	+	NPW	chr16:2059926-2070756	101.036	119.381	144.708	200.436	242.922	273.196	0.238529	0.514002	0.276098	0.444886
ENSG00000106615	protein_coding	-	RHEB	chr7:151163097-151217206	100.99	137.892	111.164	93.805	124.276	87.1829	0.445536	0.137182	0.402075	-0.104464
ENSG00000168288	protein_coding	-	MMADHC	chr2:150426147-150444330	100.809	79.3381	64.1343	76.8432	49.0215	27.834	-0.341709	-0.644376	-0.638023	-1.4328
ENSG00000155660	protein_coding	-	PDIA4	chr7:148700153-148725733	100.761	116.5	139.804	88.189	81.7757	89.5451	0.207476	0.468504	-0.107658	0.0217708
ENSG00000063046	protein_coding	+	EIF4B	chr12:53399941-53435993	100.69	70.1222	59.0526	183.74	180.757	180.106	-0.515806	-0.759879	-0.0234853	-0.0286619
ENSG00000183207	protein_coding	+	RUVBL2	chr19:49496704-49519252	100.679	89.5823	105.992	73.4154	57.1169	59.6178	-0.166721	0.0734812	-0.356643	-0.29586
ENSG00000179958	protein_coding	-	DCTPP1	chr16:30434939-30441396	100.628	63.9679	66.8955	63.5134	32.9357	25.294	-0.645499	-0.58191	-0.926795	-1.29487
ENSG00000119318	protein_coding	+	RAD23B	chr9:110045417-110094475	100.571	117.115	82.9149	65.9862	75.0847	47.452	0.217704	-0.27549	0.183742	-0.467308
ENSG00000100243	protein_coding	-	CYB5R3	chr22:43013845-43045574	100.342	118.08	142.465	68.5853	76.6271	94.8285	0.232699	0.501467	0.157778	0.461672
ENSG00000173933	protein_coding	+	RBM4	chr11:66384096-66434153	100.097	118.587	92.203	118.578	142.894	97.9153	0.24232	-0.117292	0.267054	-0.273686
ENSG00000117118	protein_coding	-	SDHB	chr1:17345216-17380665	100.079	115.879	127.33	88.4333	82.6401	73.3746	0.209532	0.344375	-0.0966173	-0.266002
ENSG00000163931	protein_coding	-	TKT	chr3:53258722-53290068	100.049	110.03	117.574	154.782	136.861	120.996	0.135894	0.230733	-0.176314	-0.352695
ENSG00000109113	protein_coding	-	RAB34	chr17:27041298-27045447	99.8923	95.4295	99.8016	73.8222	70.0355	51.3246	-0.0652696	-0.00129754	-0.0749262	-0.515977
ENSG00000113712	protein_coding	-	CSNK1A1	chr5:148871759-148931007	99.8494	78.151	57.9923	66.9445	60.575	38.6316	-0.349523	-0.773604	-0.142012	-0.777706
ENSG00000111237	protein_coding	-	VPS29	chr12:110928901-110939922	99.8274	88.4521	95.5789	56.7777	40.8855	34.7525	-0.1727	-0.0621078	-0.464062	-0.692469
ENSG00000099624	protein_coding	+	ATP5D	chr19:1241748-1244824	99.709	101.82	119.587	81.1932	83.4492	100.44	0.0299283	0.259882	0.0390647	0.303536
ENSG00000232119	protein_coding	+	MCTS1	chrX:119727864-119754929	99.6986	100.172	104.418	47.5184	38.9561	37.6193	0.00676644	0.0660776	-0.280116	-0.32921
ENSG00000164109	protein_coding	-	MAD2L1	chr4:120976762-120988229	99.6475	82.8129	92.1048	91.8405	76.1471	81.7183	-0.264067	-0.112384	-0.267142	-0.166548
ENSG00000157240	protein_coding	+	FZD1	chr7:90893782-90898123	99.6144	34.3213	19.3653	59.7081	28.8477	16.1895	-1.51023	-2.30465	-1.02427	-1.82036
ENSG00000110107	protein_coding	-	PRPF19	chr11:60658201-60674060	99.4459	102.12	102.451	99.2382	87.3384	61.0918	0.0379055	0.0425289	-0.18232	-0.690958
ENSG00000103342	protein_coding	-	GSPT1	chr16:11961984-12009939	99.4392	95.683	78.9104	78.4592	68.6375	46.8572	-0.0549883	-0.329867	-0.19035	-0.731478
ENSG00000104695	protein_coding	-	PPP2CB	chr8:30631972-30671830	99.3842	108.679	72.144	54.1211	60.4388	47.4193	0.127755	-0.456721	0.156545	-0.187022
ENSG00000244687	protein_coding	-	UBE2V1	chr20:48697660-48732496	99.3819	97.7637	93.889	114.581	92.3457	85.9442	-0.0234464	-0.0811864	-0.308249	-0.410743
ENSG00000105701	protein_coding	-	FKBP8	chr19:18642560-18654887	99.3416	112.88	138.89	75.1308	84.1007	115.721	0.182595	0.479373	0.160691	0.616512
ENSG00000239264	protein_coding	-	TXNDC5	chr6:7881482-8026646	99.105	113.667	125.007	73.3168	71.3126	65.2621	0.195936	0.33199	-0.0394413	-0.165504
ENSG00000104738	protein_coding	+	MCM4	chr8:48872744-48890720	98.9986	94.8282	89.179	99.908	87.4369	87.2636	-0.0614576	-0.149116	-0.19032	-0.19315
ENSG00000115307	protein_coding	-	AUP1	chr2:74753771-74757066	98.9106	93.0588	96.2556	69.7127	57.9212	52.1253	-0.0870748	-0.0388564	-0.263183	-0.41257
ENSG00000105677	protein_coding	+	TMEM147	chr19:36036496-36038428	98.8344	114.826	123.07	77.9614	87.7397	90.868	0.21435	0.313545	0.168432	0.218415
ENSG00000041982	protein_coding	-	TNC	chr9:117782805-117880536	98.702	114.672	115.07	17.8074	12.989	21.2637	0.214345	0.219301	-0.427008	0.243393
ENSG00000104723	protein_coding	+	TUSC3	chr8:15274723-15624158	98.6797	129.192	130.591	74.416	94.9896	105.772	0.385269	0.400689	0.348007	0.501591
ENSG00000169851	protein_coding	+	PCDH7	chr4:30722036-31148422	98.6202	96.0139	53.4017	2.49806	0.987247	0.61281	-0.0382468	-0.872787	-0.815784	-1.11698
ENSG00000115524	protein_coding	-	SF3B1	chr2:198254507-198299815	98.5977	141.153	87.7863	137.648	181.064	134.02	0.51326	-0.165775	0.393019	-0.0382537
ENSG00000055044	protein_coding	+	NOP58	chr2:203130438-203168389	98.5895	131.79	93.7766	109.981	116.157	61.6683	0.415081	-0.0714627	0.0781304	-0.824505
ENSG00000134375	protein_coding	+	TIMM17A	chr1:201924618-201939789	98.2179	87.6234	64.0891	81.1017	78.4574	41.512	-0.162913	-0.608184	-0.0472305	-0.949542
ENSG00000260032	lincRNA	-	LINC00657	chr20:34633543-34638882	98.196	65.5384	53.6564	115.189	81.7132	92.5179	-0.576095	-0.859892	-0.490284	-0.313159
ENSG00000166681	protein_coding	+	NGFRAP1	chrX:102631267-102633005	98.1325	102.818	126.581	132.829	151.053	170.102	0.0666266	0.363983	0.184184	0.354466
ENSG00000262814	protein_coding	+	MRPL12	chr17:79670386-79674556	98.1169	68.2907	88.2854	104.749	58.1312	65.5783	-0.516469	-0.150707	-0.838653	-0.66752
ENSG00000100401	protein_coding	-	RANGAP1	chr22:41641614-41682255	98.0182	51.142	76.7667	45.4107	18.6399	33.2366	-0.925248	-0.348541	-1.24067	-0.438918
ENSG00000105669	protein_coding	-	COPE	chr19:19010322-19030206	97.95	111.723	133.263	61.8427	67.5537	87.209	0.18801	0.44029	0.125489	0.489181
ENSG00000185272	protein_coding	+	RBM11	chr21:15588450-15600693	97.8272	61.1261	50.0624	55.2107	37.0426	30.1858	-0.669709	-0.952647	-0.563229	-0.849956
ENSG00000112118	protein_coding	-	MCM3	chr6:52128806-52149679	97.8218	58.9261	57.9742	91.8768	45.9247	41.9394	-0.721645	-0.744745	-0.984971	-1.11302
ENSG00000147224	protein_coding	+	PRPS1	chrX:106871736-106894256	97.7265	93.0723	97.4648	54.0442	58.2893	43.8043	-0.0696674	-0.00382931	0.107181	-0.296953
ENSG00000004455	protein_coding	-	AK2	chr1:33473584-33546597	97.6754	93.6304	99.8708	114.053	96.7581	75.4624	-0.0603867	0.0317462	-0.23501	-0.589476
ENSG00000213977	protein_coding	-	TAX1BP3	chr17:3566195-3571976	97.6006	91.9834	106.972	32.3259	31.9439	35.6827	-0.0846232	0.130989	-0.0166325	0.138456
ENSG00000118515	protein_coding	-	SGK1	chr6:134490383-134639250	97.4004	55.3028	54.2621	37.1387	25.4446	25.15	-0.805458	-0.832374	-0.528283	-0.544445
ENSG00000060138	protein_coding	-	YBX3	chr12:10851682-10875911	97.3489	120.538	109.789	108.962	120.655	80.0581	0.305427	0.171834	0.145791	-0.439977
ENSG00000184897	protein_coding	-	H1FX	chr3:129033614-129035120	97.285	122.689	126.197	103.341	112.887	118.844	0.331674	0.372021	0.126297	0.199852
ENSG00000205352	protein_coding	+	PRR13	chr12:53835388-53840429	97.0272	91.1859	99.6346	73.6712	45.9671	44.9717	-0.088636	0.0378724	-0.668901	-0.699806
ENSG00000111481	protein_coding	+	COPZ1	chr12:54694985-54745633	96.9907	92.1963	122.677	82.1547	72.1244	83.0906	-0.0723722	0.33586	-0.185445	0.0161467
ENSG00000125851	protein_coding	+	PCSK2	chr20:17206751-17465223	96.8726	108.335	122.031	15.663	13.3256	12.3827	0.159778	0.330045	-0.218053	-0.316279
ENSG00000103202	protein_coding	+	NME4	chr16:446724-460367	96.8569	119.319	151.152	200.804	222.646	300.255	0.298119	0.636768	0.148262	0.57803
ENSG00000073111	protein_coding	+	MCM2	chr3:127317065-127341276	96.7595	104.535	101.104	88.5933	100.045	94.4216	0.110413	0.0627306	0.173535	0.090925
ENSG00000112335	protein_coding	-	SNX3	chr6:108532425-108582464	96.401	119.925	127.65	97.1413	109.309	115.494	0.312104	0.401443	0.168618	0.247323
ENSG00000134248	protein_coding	-	LAMTOR5	chr1:110943870-110950564	96.3542	115.575	112.259	117.35	130.124	106.368	0.259943	0.218311	0.147872	-0.140496
ENSG00000126067	protein_coding	-	PSMB2	chr1:36067184-36107445	96.0927	113.367	107.682	99.4699	106.864	91.7154	0.236236	0.162678	0.10245	-0.115882
ENSG00000052841	protein_coding	+	TTC17	chr11:43380481-43516483	96.0425	83.0049	85.6095	26.543	24.4866	22.0288	-0.208143	-0.164091	-0.111947	-0.258246
ENSG00000084234	protein_coding	+	APLP2	chr11:129939731-130014699	95.9621	129.704	143.118	123.141	167.73	157.72	0.43081	0.571758	0.442737	0.354504
ENSG00000142669	protein_coding	+	SH3BGRL3	chr1:26605666-26608007	95.7262	101.677	117.042	47.1382	49.7715	66.3514	0.0861344	0.287322	0.0768367	0.484526
ENSG00000157916	protein_coding	+	RER1	chr1:2323266-2336883	95.7203	77.1444	91.4505	80.7241	57.4356	53.2402	-0.307676	-0.0651376	-0.483914	-0.591399
ENSG00000197170	protein_coding	-	PSMD12	chr17:65334031-65362743	95.6892	92.2482	49.5308	40.6105	44.6782	15.7992	-0.0522789	-0.936192	0.134558	-1.30856
ENSG00000164754	protein_coding	-	RAD21	chr8:117858173-117887105	95.6307	104.123	69.2265	125.552	130.16	123.115	0.121525	-0.460466	0.0515975	-0.0280528
ENSG00000204256	protein_coding	+	BRD2	chr6:32936436-32949282	95.366	194.469	75.7824	110.388	241.276	78.9267	1.02034	-0.327749	1.12106	-0.478844
ENSG00000111328	protein_coding	-	CDK2AP1	chr12:123745527-123756881	95.318	118.648	123.427	101.074	136.448	132.563	0.312919	0.369422	0.42927	0.387905
ENSG00000139343	protein_coding	+	SNRPF	chr12:96252705-96297606	95.2925	99.1563	96.3713	108.947	109.609	100.237	0.0567578	0.0160732	0.00866054	-0.119072
ENSG00000146223	protein_coding	+	RPL7L1	chr6:42847355-42857663	95.257	46.0809	51.78	82.9657	37.2614	37.25	-1.03175	-0.8669	-1.13391	-1.13434
ENSG00000123200	protein_coding	-	ZC3H13	chr13:46528599-46626894	95.188	105.068	44.6664	42.7463	36.9234	19.131	0.141061	-1.07472	-0.206073	-1.11974
ENSG00000049656	protein_coding	-	CLPTM1L	chr5:1317858-1345214	95.1508	103.804	102.765	98.5505	114.028	98.8226	0.124323	0.109949	0.208485	0.00393792
ENSG00000140307	protein_coding	-	GTF2A2	chr15:59930260-59949740	95.1471	84.1915	88.2654	74.5149	52.4552	45.1694	-0.174534	-0.107142	-0.498431	-0.709824
ENSG00000173692	protein_coding	+	PSMD1	chr2:231921577-232037541	95.1371	108.65	93.6029	73.0006	76.1855	56.1494	0.189741	-0.0232089	0.0607929	-0.372799
ENSG00000174021	protein_coding	-	GNG5	chr1:84964007-84972248	95.0673	101.095	100.681	108.292	110.897	99.7667	0.0877949	0.0819328	0.0339836	-0.117169
ENSG00000169100	protein_coding	-	SLC25A6	chrX:1505044-1511617	95.0242	82.6813	107.438	177.765	198.327	198.247	-0.198493	0.1754	0.157073	0.156494
ENSG00000138069	protein_coding	-	RAB1A	chr2:65297834-65357240	95.0068	104.459	78.117	84.3738	96.5924	61.8219	0.135474	-0.279149	0.192975	-0.442526
ENSG00000182087	protein_coding	-	TMEM259	chr19:1009646-1021117	94.9859	77.8516	88.9793	76.7597	74.8883	88.8326	-0.283682	-0.0932294	-0.0351452	0.208216
ENSG00000167088	protein_coding	+	SNRPD1	chr18:19192227-19210417	94.7229	67.7422	63.6946	75.9016	50.6473	50.0104	-0.477668	-0.565219	-0.574321	-0.592222
ENSG00000168374	protein_coding	-	ARF4	chr3:57557089-57583947	94.7152	105.202	110.208	143.712	153.022	132.302	0.149991	0.216441	0.0899519	-0.118486
ENSG00000198931	protein_coding	-	APRT	chr16:88875746-88878352	94.6957	95.5493	119.98	80.7754	86.5503	95.5197	0.0128117	0.338243	0.0984452	0.239157
ENSG00000077549	protein_coding	-	CAPZB	chr1:19665266-19812066	94.4304	107.645	110.304	110.021	120.925	117.677	0.187101	0.221985	0.135161	0.0962078
ENSG00000105088	protein_coding	-	OLFM2	chr19:9964393-10047228	94.1174	93.9877	111.189	56.0054	42.2007	62.537	-0.00196857	0.23815	-0.400044	0.156498
ENSG00000042753	protein_coding	-	AP2S1	chr19:47341392-47354249	93.9426	103.015	106.798	87.1151	94.3914	104.257	0.131664	0.183203	0.11447	0.256455
ENSG00000128524	protein_coding	+	ATP6V1F	chr7:128502879-128505898	93.8486	85.9541	106.466	124.236	114.84	118.122	-0.125372	0.180182	-0.112516	-0.0722095
ENSG00000120437	protein_coding	+	ACAT2	chr6:160181359-160200144	93.8156	110.076	127.074	39.6721	30.752	27.0982	0.228351	0.433781	-0.357192	-0.533562
ENSG00000184983	protein_coding	-	NDUFA6	chr22:42481528-42486959	93.8149	93.8653	105.099	61.2103	63.4157	52.8309	0.000766678	0.162225	0.0502589	-0.208719
ENSG00000105197	protein_coding	+	TIMM50	chr19:39971051-39984422	93.7852	87.2649	90.7085	73.3059	61.6171	52.5442	-0.102822	-0.0476064	-0.24692	-0.472746
ENSG00000131508	protein_coding	+	UBE2D2	chr5:138906015-139008018	93.7846	62.0575	60.1351	83.4702	53.828	44.6394	-0.587985	-0.632652	-0.62353	-0.888163
ENSG00000055070	protein_coding	+	SZRD1	chr1:16679069-16724640	93.7339	115.138	115.889	77.05	84.6526	75.4358	0.293887	0.303186	0.134098	-0.0301501
ENSG00000171793	protein_coding	+	CTPS1	chr1:41445006-41478235	93.5446	66.8497	70.0281	99.4059	64.2014	50.8907	-0.478653	-0.412605	-0.622869	-0.952296
ENSG00000214078	protein_coding	-	CPNE1	chr20:34213952-34252878	93.4377	93.008	113.317	111.492	97.2639	114.508	-0.00657937	0.275605	-0.195089	0.0381704
ENSG00000175756	protein_coding	-	AURKAIP1	chr1:1309109-1310875	93.3821	85.5401	99.2574	99.6869	80.3105	76.4316	-0.125144	0.0871235	-0.308362	-0.378882
ENSG00000137563	protein_coding	-	GGH	chr8:63927637-63951730	93.3016	120.65	136.563	36.0568	48.988	58.3606	0.367382	0.544738	0.431844	0.679767
ENSG00000079785	protein_coding	+	DDX1	chr2:15731301-15771235	93.2078	95.8172	100.609	57.366	41.691	31.5044	0.0394169	0.10911	-0.451196	-0.844493
ENSG00000130332	protein_coding	-	LSM7	chr19:2321515-2328619	93.1031	98.7094	102.822	71.8292	65.6153	72.5094	0.0834873	0.141798	-0.128663	0.0134117
ENSG00000104979	protein_coding	+	C19orf53	chr19:13884981-13889276	93.0943	80.9329	90.4963	78.9328	67.5034	83.9815	-0.199664	-0.0403939	-0.222612	0.0883612
ENSG00000143384	protein_coding	-	MCL1	chr1:150547031-150552066	92.949	49.1228	36.7658	63.8383	64.7763	31.8386	-0.906411	-1.3148	0.0207216	-0.981454
ENSG00000153317	protein_coding	-	ASAP1	chr8:131064352-131455906	92.5949	96.7564	78.6631	45.4355	28.5308	27.7152	0.0627612	-0.232518	-0.653008	-0.693414
ENSG00000136518	protein_coding	+	ACTL6A	chr3:179280667-179306196	92.5185	86.5371	97.5462	79.5853	76.1412	79.7571	-0.0953572	0.0755485	-0.0630151	0.00307241
ENSG00000092010	protein_coding	+	PSME1	chr14:24605366-24608176	92.5034	114.244	141.502	73.3365	87.9825	82.4093	0.301601	0.607891	0.259451	0.166137
ENSG00000170606	protein_coding	+	HSPA4	chr5:132387653-132442141	92.5026	87.8484	81.7834	83.6346	76.5399	59.0141	-0.0736607	-0.175665	-0.126309	-0.495946
ENSG00000242485	protein_coding	-	MRPL20	chr1:1337287-1342693	92.47	60.4362	69.3569	134.668	67.6547	65.4944	-0.605414	-0.409811	-0.98265	-1.02878
ENSG00000179222	protein_coding	+	MAGED1	chrX:51546102-51645453	92.4029	120.588	120.633	226.845	300.893	302.955	0.380462	0.380995	0.405985	0.415805
ENSG00000184900	protein_coding	-	SUMO3	chr21:46225531-46238694	92.3671	108.815	110.898	68.0173	79.588	82.048	0.234089	0.261198	0.223607	0.266987
ENSG00000132676	protein_coding	+	DAP3	chr1:155657750-155708801	92.3339	90.1028	97.9025	74.0232	62.7846	57.1999	-0.0349058	0.0836058	-0.234129	-0.36632
ENSG00000169604	protein_coding	+	ANTXR1	chr2:69240309-69476459	92.321	85.6771	91.0281	39.491	27.3198	28.8064	-0.106551	-0.0201273	-0.51579	-0.441979
ENSG00000140374	protein_coding	-	ETFA	chr15:76507695-76603813	92.2719	111.956	118.259	88.5098	92.8709	62.9167	0.276246	0.354584	0.0686323	-0.485853
ENSG00000125356	protein_coding	+	NDUFA1	chrX:119005449-119010625	91.45	112.833	130.93	136.775	170.917	167.318	0.300174	0.513027	0.319398	0.288875
ENSG00000139318	protein_coding	-	DUSP6	chr12:89741008-89747048	91.4297	55.354	32.992	4.75161	1.28256	0.535024	-0.713838	-1.44316	-1.33331	-1.9057
ENSG00000127483	protein_coding	-	HP1BP3	chr1:21069153-21113816	91.4135	107.344	105.015	135.988	188.251	202.765	0.229444	0.198093	0.466251	0.572857
ENSG00000197771	protein_coding	-	MCMBP	chr10:121588971-121652068	91.3891	69.3736	39.353	40.0805	28.5397	12.505	-0.392688	-1.19505	-0.475799	-1.60496
ENSG00000168066	protein_coding	-	SF1	chr11:64532077-64546258	91.197	99.579	82.6443	132.773	170.354	115.283	0.125537	-0.140453	0.357193	-0.202147
ENSG00000160014	protein_coding	+	CALM3	chr19:47104330-47114050	91.0419	120.469	129.926	107.725	143.013	138.908	0.400226	0.508389	0.405515	0.363795
ENSG00000089063	protein_coding	-	TMEM230	chr20:5080485-5093749	90.9703	95.0278	126.578	122.552	125.379	140.352	0.0622841	0.47214	0.0326384	0.194174
ENSG00000100836	protein_coding	+	PABPN1	chr14:23790497-23795394	90.9522	67.249	86.7253	99.8661	76.1985	95.0819	-0.430076	-0.0678911	-0.385797	-0.0701048
ENSG00000156471	protein_coding	+	PTDSS1	chr8:97273942-97349223	90.8973	91.3574	84.5574	107.869	107.274	99.8202	0.00720508	-0.10313	-0.00790636	-0.110808
ENSG00000115944	protein_coding	-	COX7A2L	chr2:42560685-42652228	90.7691	91.7867	108.302	105.316	106.783	94.162	0.0159096	0.252239	0.0197709	-0.159901
ENSG00000205531	protein_coding	-	NAP1L4	chr11:2965666-3013607	90.6113	84.5943	83.4417	126.656	105.658	87.5487	-0.0980108	-0.11757	-0.259269	-0.527718
ENSG00000120885	protein_coding	-	CLU	chr8:27454433-27472548	90.5633	120.957	150.114	19.4198	21.9335	32.8489	0.413531	0.722796	0.167488	0.72914
ENSG00000127445	protein_coding	+	PIN1	chr19:9945932-9960358	90.5293	104.921	120.104	46.6322	52.2186	57.2418	0.210683	0.403941	0.159993	0.290118
ENSG00000165283	protein_coding	-	STOML2	chr9:35099887-35103154	90.5104	77.62	96.3226	66.0795	48.3885	53.3081	-0.219039	0.0888392	-0.441697	-0.304705
ENSG00000133706	protein_coding	-	LARS	chr5:145492600-145562223	90.4566	90.4729	108.268	74.1291	60.3007	81.9695	0.000257104	0.256712	-0.293468	0.143209
ENSG00000091527	protein_coding	+	CDV3	chr3:133292573-133309105	90.4086	63.3888	28.6895	99.0206	73.9513	40.7694	-0.50552	-1.62238	-0.416272	-1.25978
ENSG00000079459	protein_coding	+	FDFT1	chr8:11653081-11696818	90.4046	97.3465	109.629	69.2573	63.9351	50.4248	0.105607	0.275391	-0.11365	-0.450184
ENSG00000139737	protein_coding	+	SLAIN1	chr13:78272022-78338377	90.3102	53.587	67.8264	30.6691	9.9271	7.12777	-0.742219	-0.407814	-1.53517	-1.96214
ENSG00000127314	protein_coding	+	RAP1B	chr12:69004618-69054372	90.2428	81.7003	67.448	81.9536	72.5644	45.2828	-0.141818	-0.414702	-0.173297	-0.841828
ENSG00000118363	protein_coding	+	SPCS2	chr11:74660291-74690076	90.1429	89.4922	89.3658	110.143	103.128	92.5666	-0.0103368	-0.0123534	-0.094059	-0.248352
ENSG00000101557	protein_coding	+	USP14	chr18:158382-214629	90.0017	109.447	78.6533	54.9767	63.742	44.8085	0.279389	-0.192159	0.209875	-0.289211
ENSG00000099797	protein_coding	+	TECR	chr19:14627896-14676792	89.8595	107.857	125.103	93.8549	105.456	134.983	0.260725	0.472893	0.166463	0.519632
ENSG00000077809	protein_coding	+	GTF2I	chr7:74071993-74175026	89.7986	104.08	78.0942	163.315	160.96	140.501	0.210746	-0.199098	-0.0208266	-0.215652
ENSG00000148229	protein_coding	-	POLE3	chr9:116169514-116172952	89.7322	84.2678	76.9247	66.3514	72.9713	61.9264	-0.0896136	-0.219534	0.135258	-0.0980425
ENSG00000087077	protein_coding	+	TRIP6	chr7:100464759-100471076	89.6229	59.6174	65.7708	73.8861	38.4195	40.3337	-0.580144	-0.440658	-0.925788	-0.857379
ENSG00000111897	protein_coding	-	SERINC1	chr6:122764498-122792967	89.4335	113.864	100.362	107.636	141.816	116.859	0.344998	0.164588	0.394655	0.11756
ENSG00000186184	protein_coding	+	POLR1D	chr13:28194902-28241548	89.4319	72.0156	44.2307	86.3194	81.5745	54.2103	-0.308627	-0.999529	-0.0806059	-0.661365
ENSG00000160075	protein_coding	-	SSU72	chr1:1477052-1510249	89.1519	53.2986	66.7455	87.2047	41.076	54.7216	-0.731443	-0.412233	-1.06786	-0.662619
ENSG00000164692	protein_coding	+	COL1A2	chr7:94023872-94060544	88.8318	96.3887	99.3593	62.5988	72.9333	93.8328	0.116528	0.159876	0.217225	0.576387
ENSG00000115694	protein_coding	-	STK25	chr2:242432088-242449145	88.6173	82.7952	107.017	90.8369	85.6964	87.581	-0.0969097	0.269409	-0.0831019	-0.0520767
ENSG00000164889	protein_coding	+	SLC4A2	chr7:150754296-150773614	88.5625	88.2711	95.9868	144.719	134.129	128.936	-0.0047016	0.114894	-0.108852	-0.165388
ENSG00000035403	protein_coding	+	VCL	chr10:75757871-75879918	88.5534	99.1898	99.267	33.198	31.4673	29.6996	0.161916	0.163027	-0.0749245	-0.155692
ENSG00000243927	protein_coding	+	MRPS6	chr21:35445523-35515334	88.3461	56.9929	71.205	49.8641	26.9794	29.872	-0.623528	-0.307306	-0.862283	-0.720349
ENSG00000145386	protein_coding	-	CCNA2	chr4:122737598-122745087	88.1724	35.6649	28.0162	56.5337	36.4981	25.3055	-1.2822	-1.61974	-0.61759	-1.12904
ENSG00000206503	protein_coding	+	HLA-A	chr6:29909036-29913661	88.047	104.891	129.314	252.351	301.237	280.242	0.249941	0.549353	0.254543	0.150675
ENSG00000130770	protein_coding	+	ATPIF1	chr1:28562619-28573417	87.9353	93.8631	99.5707	174.989	175.995	172.987	0.0930909	0.177382	0.00822335	-0.0165057
ENSG00000167792	protein_coding	+	NDUFV1	chr11:67374322-67380006	87.8306	93.1892	100.199	106.85	109.738	119.685	0.0845049	0.188066	0.0381242	0.16222
ENSG00000070010	protein_coding	-	UFD1L	chr22:19437432-19466738	87.7695	99.8416	100.479	45.4791	46.6388	42.2044	0.183955	0.193045	0.0355549	-0.105404
ENSG00000128463	protein_coding	+	EMC4	chr15:34517199-34522357	87.7088	88.8628	97.0315	61.9157	54.0059	56.5234	0.0186468	0.144168	-0.193834	-0.129271
ENSG00000133030	protein_coding	+	MPRIP	chr17:16945858-17120993	87.678	87.2102	97.8811	30.138	32.4135	28.8207	-0.00763074	0.157119	0.101755	-0.0623622
ENSG00000148834	protein_coding	+	GSTO1	chr10:105995113-106027217	87.6163	89.9919	100.052	59.9626	57.5158	49.3807	0.038166	0.189454	-0.0590982	-0.275053
ENSG00000116260	protein_coding	+	QSOX1	chr1:180123968-180173165	87.5735	94.9979	111.716	25.1141	23.4499	22.8218	0.116128	0.347745	-0.0950004	-0.132547
ENSG00000092964	protein_coding	+	DPYSL2	chr8:26371790-26515694	87.5492	57.5088	50.1216	38.812	18.6987	23.6772	-0.597826	-0.792546	-1.0151	-0.690025
ENSG00000092201	protein_coding	-	SUPT16H	chr14:21819630-21852425	87.5008	68.1733	74.0056	82.3796	65.3755	65.7877	-0.355475	-0.238692	-0.329044	-0.320112
ENSG00000177700	protein_coding	-	POLR2L	chr11:837355-842545	87.4399	105.564	115.09	144.719	161.952	188.17	0.268951	0.392474	0.161258	0.376494
ENSG00000179262	protein_coding	+	RAD23A	chr19:13056668-13064456	87.4357	70.554	93.676	71.0693	47.6179	72.4384	-0.305596	0.0983699	-0.567897	0.0271498
ENSG00000149948	protein_coding	+	HMGA2	chr12:66217910-66360075	87.4354	52.5237	54.41	26.6326	11.5473	9.8655	-0.724446	-0.674478	-1.13899	-1.34662
ENSG00000008282	protein_coding	-	SYPL1	chr7:105730948-105753022	87.4305	94.9375	86.7431	91.413	98.7327	63.187	0.117551	-0.0112584	0.109971	-0.525815
ENSG00000110717	protein_coding	+	NDUFS8	chr11:67798083-67804111	87.389	87.9794	95.7369	105.27	93.1749	104.099	0.00960453	0.130199	-0.17432	-0.0159854
ENSG00000188976	protein_coding	-	NOC2L	chr1:879583-894689	87.2723	105.524	108.84	94.6839	98.4892	92.0679	0.271146	0.315371	0.0562637	-0.0399925
ENSG00000114354	protein_coding	+	TFG	chr3:100428204-100467810	87.2502	84.4127	54.9409	81.0753	68.2323	36.3049	-0.0471489	-0.657696	-0.245503	-1.13758
ENSG00000111142	protein_coding	+	METAP2	chr12:95867295-95909615	87.2354	82.5136	61.8557	97.56	95.4071	65.4578	-0.0793464	-0.489314	-0.0318629	-0.568564
ENSG00000168615	protein_coding	+	ADAM9	chr8:38854387-38962663	87.1828	112.656	110.974	27.8634	33.8024	40.847	0.366105	0.344595	0.269946	0.535883
ENSG00000183386	protein_coding	-	FHL3	chr1:38462441-38471278	87.1485	29.8179	27.0212	52.6973	19.2217	14.5833	-1.51617	-1.65342	-1.40895	-1.78485
ENSG00000141367	protein_coding	+	CLTC	chr17:57697218-57773671	86.8372	89.6036	72.4808	131.75	123.416	107.306	0.0447363	-0.257465	-0.0935398	-0.293599
ENSG00000166326	protein_coding	+	TRIM44	chr11:35684352-35829775	86.8119	67.9944	69.1198	36.3323	20.7845	20.3896	-0.347937	-0.324595	-0.777122	-0.803515
ENSG00000130522	protein_coding	-	JUND	chr19:18390562-18392432	86.7851	29.9661	23.6295	49.4445	32.3	19.8891	-1.50329	-1.83359	-0.599175	-1.27195
ENSG00000196305	protein_coding	-	IARS	chr9:94972488-95056038	86.7841	78.4376	88.4909	61.3606	43.9788	48.5974	-0.144138	0.0277813	-0.47139	-0.33037
ENSG00000188529	protein_coding	-	SRSF10	chr1:24291293-24307417	86.7258	69.0202	83.5983	105.675	86.8742	125.234	-0.32523	-0.0523725	-0.279711	0.242878
ENSG00000134717	protein_coding	+	BTF3L4	chr1:52521796-52556388	86.6627	64.9761	56.6097	73.5628	44.5252	27.6295	-0.41002	-0.605651	-0.711791	-1.38095
ENSG00000167397	protein_coding	-	VKORC1	chr16:31102162-31107301	86.6221	97.6201	105.084	74.1649	88.1858	89.6218	0.170587	0.27584	0.246755	0.269799
ENSG00000155115	protein_coding	+	GTF3C6	chr6:111279762-111289093	86.6128	86.9055	95.7112	51.3911	49.0982	50.1075	0.00481177	0.142541	-0.064563	-0.0357867
ENSG00000140612	protein_coding	-	SEC11A	chr15:85212774-85259947	86.1115	96.7707	98.1665	73.8463	69.9979	58.3355	0.166539	0.18699	-0.0761546	-0.335035
ENSG00000183431	protein_coding	-	SF3A3	chr1:38422646-38456593	86.1069	82.5538	89.9888	68.1995	47.5462	39.6011	-0.0600816	0.062902	-0.511403	-0.769243
ENSG00000169021	protein_coding	-	UQCRFS1	chr19:29698172-29704448	86.0998	74.2817	56.8353	76.8492	68.1402	35.0403	-0.21037	-0.590719	-0.171157	-1.11107
ENSG00000078808	protein_coding	-	SDF4	chr1:1152287-1167411	86.0761	94.42	103.767	75.795	80.9106	72.8762	0.132015	0.266836	0.0930378	-0.0559027
ENSG00000168002	protein_coding	+	POLR2G	chr11:62529015-62534182	85.8878	95.9615	112.666	95.2189	84.2075	94.7808	0.158258	0.387575	-0.17534	-0.00658382
ENSG00000089006	protein_coding	-	SNX5	chr20:17922240-17949623	85.759	94.9296	75.825	82.349	100.504	65.87	0.144963	-0.175438	0.2843	-0.317806
ENSG00000010244	protein_coding	+	ZNF207	chr17:30677135-30708905	85.6266	74.8196	53.7068	107.053	112.412	74.5715	-0.192239	-0.66309	0.0698342	-0.515825
ENSG00000182492	protein_coding	+	BGN	chrX:152760396-152775012	85.5012	97.9804	120.94	17.1122	19.1568	26.1788	0.194423	0.495379	0.154305	0.58552
ENSG00000110172	protein_coding	-	CHORDC1	chr11:89934327-89956532	85.4896	50.6414	56.5645	40.334	22.4829	22.5876	-0.743999	-0.587347	-0.815718	-0.8093
ENSG00000100216	protein_coding	+	TOMM22	chr22:39077952-39080818	85.4282	63.3215	70.6835	80.732	59.3779	59.1778	-0.426201	-0.269861	-0.43688	-0.44167
ENSG00000163463	protein_coding	-	KRTCAP2	chr1:155141883-155145951	85.4056	80.9477	97.4965	122.92	113.225	121.194	-0.0764214	0.188948	-0.117531	-0.0202356
ENSG00000084090	protein_coding	-	STARD7	chr2:96850596-96874563	85.3587	75.9809	38.91	114.621	116.184	57.5767	-0.165841	-1.11359	0.0193721	-0.981005
ENSG00000167635	protein_coding	+	ZNF146	chr19:36705503-36729676	85.3067	22.6735	10.504	75.2706	22.2924	13.861	-1.8662	-2.90734	-1.71127	-2.3596
ENSG00000111678	protein_coding	+	C12orf57	chr12:7052140-7055166	85.0882	106.827	124.422	112.689	150.838	191.163	0.324831	0.542903	0.41744	0.757238
ENSG00000139146	protein_coding	-	FAM60A	chr12:31433517-31479992	85.0811	84.0436	52.6741	71.9979	78.434	35.3482	-0.0174938	-0.68147	0.121902	-1.00597
ENSG00000158941	protein_coding	+	CCAR2	chr8:22462144-22479027	85.0345	78.4688	64.0122	40.3795	34.9196	31.6375	-0.114527	-0.404205	-0.204145	-0.342386
ENSG00000114416	protein_coding	+	FXR1	chr3:180585928-180700541	84.9979	88.0018	63.6533	91.8216	123.924	90.8255	0.0495331	-0.411577	0.428518	-0.0155657
ENSG00000110880	protein_coding	-	CORO1C	chr12:109038884-109125372	84.985	92.652	69.1485	44.9152	53.3881	37.1515	0.123225	-0.293673	0.244319	-0.267232
ENSG00000136758	protein_coding	-	YME1L1	chr10:27399382-27444195	84.9432	91.5526	84.9589	49.5947	55.188	41.33	0.10689	0.000263526	0.151276	-0.257306
ENSG00000100201	protein_coding	-	DDX17	chr22:38879444-38903665	84.9328	46.1163	69.1425	128.471	86.5205	126.801	-0.866983	-0.29292	-0.564936	-0.0187299
ENSG00000133657	protein_coding	-	ATP13A3	chr3:194123400-194219093	84.9282	89.1897	68.4825	86.4686	75.3099	63.1193	0.069831	-0.306482	-0.196895	-0.448007
ENSG00000119630	protein_coding	-	PGF	chr14:75408536-75422487	84.8852	18.0242	11.916	34.9182	7.77807	3.70931	-2.17457	-2.73325	-2.03274	-2.93113
ENSG00000112559	protein_coding	+	MDFI	chr6:41604619-41621984	84.7267	33.8349	32.5891	183.888	70.7689	56.123	-1.29921	-1.35175	-1.36522	-1.69451
ENSG00000165410	protein_coding	-	CFL2	chr14:35179592-35184029	84.6817	69.3252	79.6576	35.994	16.3134	18.4885	-0.284945	-0.0871766	-1.0954	-0.924668
ENSG00000131795	protein_coding	+	RBM8A	chr1:145507597-145513536	84.6484	55.1546	57.4048	83.0447	52.5593	42.2585	-0.609022	-0.552339	-0.65002	-0.958173
ENSG00000061676	protein_coding	-	NCKAP1	chr2:183773842-183903586	84.6093	99.0211	91.0834	66.7865	71.6085	61.9367	0.224465	0.105174	0.0991405	-0.107096
ENSG00000160200	protein_coding	-	CBS	chr21:44473300-44497053	84.4421	64.151	83.7201	27.1433	16.8483	22.0497	-0.39116	-0.0122428	-0.657005	-0.288044
ENSG00000163956	protein_coding	-	LRPAP1	chr4:3508102-3534286	84.3771	95.7541	113.97	29.3921	33.0482	31.9142	0.180474	0.429336	0.163882	0.115014
ENSG00000126934	protein_coding	-	MAP2K2	chr19:4090318-4124126	84.2914	72.5007	84.2753	54.9008	43.3602	56.2228	-0.214642	-0.000272356	-0.333603	0.0337212
ENSG00000089685	protein_coding	+	BIRC5	chr17:76210266-76221717	84.2708	63.4457	78.7072	65.6727	54.3397	60.9393	-0.403968	-0.0973417	-0.268781	-0.106241
ENSG00000105583	protein_coding	-	WDR83OS	chr19:12778884-12782170	84.1946	103.227	121.67	71.4501	86.5341	92.5076	0.290895	0.525949	0.272857	0.368096
ENSG00000106723	protein_coding	+	SPIN1	chr9:91003333-91093609	84.1849	86.0029	55.0571	48.4793	40.0304	31.2996	0.0304658	-0.603701	-0.270132	-0.615309
ENSG00000147853	protein_coding	-	AK3	chr9:4711154-4742043	84.1555	120.127	106.866	63.6231	88.9355	83.1469	0.508349	0.341069	0.476841	0.38086
ENSG00000159593	protein_coding	-	NAE1	chr16:66836777-66907159	84.0852	71.0501	77.3984	48.9123	29.2183	24.7603	-0.239908	-0.118084	-0.723973	-0.954246
ENSG00000075239	protein_coding	+	ACAT1	chr11:107992242-108018503	84.0656	96.4825	107.748	41.334	42.7764	39.351	0.196567	0.354341	0.0483365	-0.0692124
ENSG00000153310	protein_coding	-	FAM49B	chr8:130851838-131029375	83.9709	101.856	78.2863	63.8746	62.1167	55.5686	0.275585	-0.0998972	-0.039632	-0.197652
ENSG00000164611	protein_coding	+	PTTG1	chr5:159848828-159855748	83.9698	90.5562	87.9073	73.7899	70.4536	70.6133	0.107707	0.0653517	-0.0658368	-0.0626159
ENSG00000143401	protein_coding	-	ANP32E	chr1:150190716-150208504	83.8745	93.1238	97.8764	102.116	105.509	105.042	0.149228	0.220295	0.0467071	0.0403676
ENSG00000232112	protein_coding	+	TMA7	chr3:48481666-48485616	83.8191	104.764	111.129	134.786	173.024	157.57	0.318388	0.402698	0.357952	0.223785
ENSG00000090060	protein_coding	+	PAPOLA	chr14:96967769-97033448	83.816	108.317	90.269	80.3468	91.3093	92.7666	0.366109	0.105788	0.18239	0.204989
ENSG00000100814	protein_coding	-	CCNB1IP1	chr14:20779526-20801471	83.6357	85.6454	93.5103	60.2319	67.4753	67.0102	0.0338568	0.159205	0.1613	0.151468
ENSG00000182628	protein_coding	-	SKA2	chr17:57187311-57232630	83.4238	79.9264	84.6601	58.6037	47.4567	52.9289	-0.0610393	0.0209736	-0.298706	-0.144343
ENSG00000163655	protein_coding	+	GMPS	chr3:155588324-155661815	83.3527	62.9782	58.8906	80.4285	51.0374	45.4686	-0.398854	-0.494105	-0.645985	-0.809278
ENSG00000134184	protein_coding	+	GSTM1	chr1:110230435-110251661	83.3503	105.357	128.97	37.0869	48.8896	49.9456	0.33445	0.623714	0.389444	0.419663
ENSG00000066322	protein_coding	-	ELOVL1	chr1:43829067-43833696	83.2918	57.5588	83.471	66.5367	33.8131	31.2006	-0.525506	0.00306384	-0.956041	-1.06858
ENSG00000182180	protein_coding	-	MRPS16	chr10:75006509-75012451	83.2687	59.764	73.8779	51.1464	30.5771	29.5926	-0.47178	-0.170457	-0.723689	-0.769385
ENSG00000154380	protein_coding	-	ENAH	chr1:225674536-225840844	83.1529	89.6899	60.9704	43.8629	48.8439	33.24	0.107929	-0.441434	0.151894	-0.38984
ENSG00000136295	protein_coding	+	TTYH3	chr7:2671584-2704436	82.9943	68.1058	83.4414	82.5641	60.9596	70.9388	-0.281485	0.00765907	-0.431555	-0.216113
ENSG00000159131	protein_coding	-	GART	chr21:34876237-34915797	82.8421	60.9396	52.367	79.9921	56.913	45.8976	-0.436813	-0.651727	-0.483894	-0.788267
ENSG00000183527	protein_coding	-	PSMG1	chr21:40546694-40555777	82.7445	59.3776	60.6417	56.2436	34.1285	19.6617	-0.471981	-0.442088	-0.704472	-1.47016
ENSG00000119326	protein_coding	-	CTNNAL1	chr9:111704850-111775809	82.6117	104.373	89.0963	20.232	22.2814	17.1369	0.333729	0.107763	0.132938	-0.227312
ENSG00000182149	protein_coding	+	IST1	chr16:71879898-71962913	82.5796	84.093	24.4257	59.809	73.4375	27.4286	0.0258896	-1.71686	0.291745	-1.09694
ENSG00000160211	protein_coding	-	G6PD	chrX:153759605-153775787	82.5643	96.9452	118.505	47.5179	51.4284	60.0051	0.229088	0.516112	0.111831	0.330413
ENSG00000154582	protein_coding	-	TCEB1	chr8:74851403-74884522	82.5275	92.8014	87.5421	155.326	150.522	162.623	0.167358	0.0841123	-0.0450305	0.0658178
ENSG00000159023	protein_coding	+	EPB41	chr1:29213602-29446553	82.5101	70.6359	76.1222	80.9487	65.9783	60.576	-0.221268	-0.114804	-0.291027	-0.412353
ENSG00000184840	protein_coding	+	TMED9	chr5:177019158-177023125	82.4873	82.4651	101.659	60.5362	60.3098	72.5235	-0.000383676	0.298231	-0.00531766	0.25677
ENSG00000117362	protein_coding	-	APH1A	chr1:150237803-150241980	82.4823	64.5392	87.0802	116.531	90.319	100.295	-0.349112	0.0773474	-0.364054	-0.214478
ENSG00000138442	protein_coding	-	WDR12	chr2:203739504-203879521	82.3834	68.0667	55.5787	79.3555	75.7926	34.0892	-0.27177	-0.559501	-0.0654295	-1.19537
ENSG00000124193	protein_coding	+	SRSF6	chr20:42086567-42092245	82.3711	48.8025	43.8556	118.83	72.4275	62.8349	-0.743329	-0.894259	-0.706597	-0.908572
ENSG00000137309	protein_coding	+	HMGA1	chr6:34204649-34214008	82.3025	88.2295	99.3201	186.201	212.087	216.237	0.099161	0.268179	0.186854	0.214682
ENSG00000130508	protein_coding	-	PXDN	chr2:1635658-1748624	82.1977	103.461	97.9202	21.1693	24.1824	25.6606	0.328349	0.249722	0.183853	0.266146
ENSG00000164687	protein_coding	+	FABP5	chr8:82192597-82197012	82.0818	88.3007	87.0739	78.9184	84.8724	67.4557	0.104139	0.0841821	0.103667	-0.223357
ENSG00000089248	protein_coding	+	ERP29	chr12:112451119-112461255	81.9813	98.4318	110.222	49.6655	59.6195	63.6197	0.260921	0.422584	0.258778	0.35097
ENSG00000116489	protein_coding	+	CAPZA1	chr1:113161794-113214241	81.9377	63.7992	58.9312	109.257	98.9762	73.252	-0.356052	-0.468721	-0.141214	-0.570368
ENSG00000184575	protein_coding	+	XPOT	chr12:64798129-64844907	81.8506	48.9338	58.6684	65.3833	31.0473	44.7087	-0.730495	-0.473545	-1.05062	-0.538352
ENSG00000126698	protein_coding	-	DNAJC8	chr1:28525966-28559536	81.7041	79.634	82.0492	88.4096	84.0489	73.5936	-0.0365706	0.00600742	-0.0721372	-0.261378
ENSG00000146250	protein_coding	+	PRSS35	chr6:84222193-84235423	81.5588	65.0925	62.2429	15.7043	10.0094	7.06056	-0.320935	-0.384518	-0.601484	-1.05127
ENSG00000167747	protein_coding	-	C19orf48	chr19:51300960-51308186	81.4677	14.4078	13.7953	82.887	22.9702	26.6276	-2.42017	-2.47869	-1.80721	-1.60234
ENSG00000188992	protein_coding	-	LIPI	chr21:15481133-15583166	81.4245	68.6491	69.1637	25.9164	14.3316	9.98886	-0.242969	-0.232348	-0.811977	-1.29244
ENSG00000010256	protein_coding	-	UQCRC1	chr3:48636434-48648409	81.2642	95.0145	104.835	119.65	134.607	104.288	0.222988	0.36348	0.168604	-0.196487
ENSG00000143570	protein_coding	-	SLC39A1	chr1:153931574-153940188	81.2239	82.6746	104.024	68.1937	60.7062	52.9688	0.0252319	0.353089	-0.165225	-0.358515
ENSG00000116478	protein_coding	+	HDAC1	chr1:32757686-32799236	81.1937	114.869	128.479	98.4367	137.119	145.609	0.495395	0.655618	0.474061	0.560123
ENSG00000120708	protein_coding	+	TGFBI	chr5:135364583-135399507	81.0784	78.4739	85.5292	7.26883	4.68173	7.00084	-0.0465215	0.0761845	-0.541353	-0.0475317
ENSG00000151923	protein_coding	-	TIAL1	chr10:121334198-121356541	81.0541	97.4547	35.008	44.9944	61.8473	38.5827	0.262885	-1.18826	0.450393	-0.216588
ENSG00000175792	protein_coding	-	RUVBL1	chr3:127783620-127872757	80.9736	70.9857	89.6302	88.0796	60.6094	83.1291	-0.187449	0.144833	-0.531945	-0.0824902
ENSG00000137547	protein_coding	+	MRPL15	chr8:55047769-55060461	80.9395	44.0184	38.2555	74.0141	38.9531	30.3765	-0.864044	-1.06166	-0.908854	-1.25748
ENSG00000159063	protein_coding	-	ALG8	chr11:77811981-77850706	80.7677	75.6245	88.6254	54.2461	41.4431	46.3299	-0.0937253	0.132377	-0.380343	-0.223121
ENSG00000129083	protein_coding	-	COPB1	chr11:14464985-14521573	80.6989	79.4983	80.9515	69.5471	64.203	49.0311	-0.0213583	0.0044537	-0.113648	-0.495762
ENSG00000150672	protein_coding	-	DLG2	chr11:83166054-85338966	80.687	56.1157	58.5353	32.6232	23.1614	26.6744	-0.516219	-0.456361	-0.476753	-0.280905
ENSG00000129038	protein_coding	+	LOXL1	chr15:74218329-74244478	80.6696	89.4336	94.4641	11.9472	10.4816	9.34265	0.14706	0.225159	-0.173316	-0.324034
ENSG00000109920	protein_coding	-	FNBP4	chr11:47738071-47788995	80.568	65.6622	40.2561	40.1343	35.0523	27.7787	-0.291134	-0.983396	-0.190251	-0.51534
ENSG00000130414	protein_coding	-	NDUFA10	chr2:240831866-240964819	80.513	100.024	114.627	55.0952	59.1732	59.3553	0.309596	0.504376	0.101244	0.105603
ENSG00000156466	protein_coding	-	GDF6	chr8:97154561-97173020	80.4782	18.1819	8.57096	41.7783	3.8784	3.77243	-2.08667	-3.08968	-3.1324	-3.16408
ENSG00000146066	protein_coding	+	HIGD2A	chr5:175815747-175816772	80.2823	80.8323	94.8367	108.361	107.536	128.817	0.00972918	0.237637	-0.0109247	0.247381
ENSG00000126777	protein_coding	+	KTN1	chr14:56025789-56168244	80.0578	84.5958	77.9502	44.7455	39.3527	40.4266	0.078589	-0.0380081	-0.180965	-0.143072
ENSG00000100142	protein_coding	+	POLR2F	chr22:38348613-38437922	80.0454	87.1784	89.67	80.4645	85.2542	76.9986	0.121695	0.161895	0.0824232	-0.0627233
ENSG00000093144	protein_coding	-	ECHDC1	chr6:127609854-127664754	80.0339	82.5328	87.7325	68.4462	47.18	43.772	0.0438172	0.130937	-0.527461	-0.633299
ENSG00000139726	protein_coding	+	DENR	chr12:123237320-123255611	79.9719	65.6106	69.1893	68.923	50.7866	44.9482	-0.28167	-0.20617	-0.433188	-0.605759
ENSG00000184787	protein_coding	-	UBE2G2	chr21:46188954-46221934	79.9631	70.1393	69.1544	71.1933	55.6299	71.9177	-0.186618	-0.206731	-0.350301	0.0144041
ENSG00000130725	protein_coding	-	UBE2M	chr19:59067078-59070327	79.9465	59.4895	67.7617	68.8143	44.9327	38.6023	-0.420284	-0.235363	-0.604001	-0.817938
ENSG00000157020	protein_coding	-	SEC13	chr3:10334814-10362862	79.813	90.2708	88.7759	63.2908	61.2809	42.665	0.175566	0.151741	-0.0458225	-0.558135
ENSG00000163686	protein_coding	+	ABHD6	chr3:58223232-58281420	79.7559	17.3543	9.38679	51.6375	13.0806	7.20838	-2.13745	-2.95882	-1.90238	-2.68092
ENSG00000135018	protein_coding	-	UBQLN1	chr9:86274877-86323118	79.6658	87.2295	71.351	53.132	52.5187	48.1014	0.129304	-0.156944	-0.0164386	-0.140718
ENSG00000185651	protein_coding	+	UBE2L3	chr22:21903735-21978323	79.6433	83.5318	75.6999	88.8447	80.1867	52.8386	0.0679395	-0.07233	-0.14619	-0.738793
ENSG00000120686	protein_coding	+	UFM1	chr13:38923985-38937140	79.5063	76.1112	82.6226	39.2456	35.4392	33.1386	-0.0621613	0.0547912	-0.14334	-0.237427
ENSG00000152102	protein_coding	-	FAM168B	chr2:131805448-131851033	79.4619	85.6734	66.2785	65.0922	63.37	47.6737	0.107283	-0.25816	-0.0380916	-0.441338
ENSG00000143252	protein_coding	+	SDHC	chr1:161284046-161332984	79.3118	88.3056	100.888	91.6087	92.4375	98.4206	0.153139	0.3433	0.0128539	0.102397
ENSG00000113460	protein_coding	+	BRIX1	chr5:34915480-34926101	79.2972	57.4247	18.8293	70.9113	59.6434	17.0765	-0.458771	-2.01772	-0.245868	-1.9921
ENSG00000107937	protein_coding	+	GTPBP4	chr10:1034337-1065876	79.1262	58.0493	35.9376	38.5968	27.2054	17.6363	-0.440354	-1.11718	-0.489412	-1.08727
ENSG00000111530	protein_coding	+	CAND1	chr12:67663060-67713731	79.0986	72.1324	47.9369	109.852	109.221	75.7647	-0.131266	-0.710854	-0.00823568	-0.53012
ENSG00000174695	protein_coding	-	TMEM167A	chr5:82348664-82373682	78.9496	87.9442	84.7144	70.7941	69.7929	66.0473	0.15381	0.100447	-0.0202606	-0.0986861
ENSG00000107372	protein_coding	-	ZFAND5	chr9:74966340-74980163	78.8332	45.0195	17.6521	59.0227	56.9099	24.884	-0.794744	-2.09765	-0.0516982	-1.21345
ENSG00000124422	protein_coding	-	USP22	chr17:20902909-20947073	78.7971	59.525	32.8811	58.8963	56.0574	31.3814	-0.398805	-1.23586	-0.0700529	-0.887302
ENSG00000168496	protein_coding	+	FEN1	chr11:61560108-61564716	78.7287	54.4002	33.4015	68.0058	54.8331	22.3657	-0.525208	-1.21263	-0.305597	-1.56233
ENSG00000163527	protein_coding	+	STT3B	chr3:31574129-31679112	78.6787	86.6436	85.0114	51.2867	56.8143	47.0002	0.137455	0.110334	0.144982	-0.123404
ENSG00000243147	protein_coding	+	MRPL33	chr2:27994583-28210954	78.6308	92.2469	101.381	89.6875	100.622	92.8601	0.227729	0.36255	0.164237	0.0496083
ENSG00000119383	protein_coding	+	PPP2R4	chr9:131873228-131911225	78.5688	81.7794	89.2075	49.982	47.5632	47.9544	0.057069	0.181045	-0.0701245	-0.0585494
ENSG00000115419	protein_coding	+	GLS	chr2:191745552-191830278	78.4639	101.614	71.8846	61.2155	72.2697	63.0244	0.368856	-0.124686	0.235943	0.0413478
ENSG00000104341	protein_coding	+	LAPTM4B	chr8:98787284-98865241	78.4032	94.7974	101.727	151.95	178.291	200.832	0.270789	0.371546	0.229243	0.400095
ENSG00000125534	protein_coding	+	PPDPF	chr20:62152076-62153559	78.2859	89.8803	112.683	124.005	130.006	163.759	0.196903	0.51988	0.0676471	0.398371
ENSG00000168393	protein_coding	-	DTYMK	chr2:242615156-242626406	78.2474	64.149	84.2067	56.8085	39.7158	50.6885	-0.282621	0.104603	-0.505693	-0.161438
ENSG00000116679	protein_coding	-	IVNS1ABP	chr1:185265519-185286461	78.039	26.3011	17.5107	110.324	55.4951	36.7616	-1.53361	-2.09421	-0.978567	-1.55977
ENSG00000120727	protein_coding	+	PAIP2	chr5:138677275-138705406	77.9823	93.9544	87.8564	78.6938	82.5571	73.4495	0.265705	0.169946	0.0682949	-0.0982053
ENSG00000073060	protein_coding	-	SCARB1	chr12:125261401-125367214	77.8984	80.3766	92.7228	30.6838	23.1665	27.1925	0.044618	0.248404	-0.390737	-0.168434
ENSG00000206053	protein_coding	+	HN1L	chr16:1728256-1752281	77.6774	69.5677	84.4544	52.6735	33.5792	35.4147	-0.156941	0.119205	-0.634305	-0.559689
ENSG00000090520	protein_coding	+	DNAJB11	chr3:186285191-186315061	77.652	80.133	92.7885	61.7033	57.6792	60.2917	0.0448054	0.253928	-0.0956922	-0.0328497
ENSG00000104897	protein_coding	+	SF3A2	chr19:2236519-2248678	77.649	58.7874	50.2086	46.7468	37.4778	29.7905	-0.395587	-0.619042	-0.311378	-0.632919
ENSG00000128609	protein_coding	-	NDUFA5	chr7:123177050-123198309	77.647	83.527	85.7128	131.646	150.104	135.32	0.104021	0.140853	0.187961	0.0394161
ENSG00000076003	protein_coding	-	MCM6	chr2:136597195-136633996	77.5816	61.8186	69.8533	52.8075	35.2508	32.093	-0.323	-0.149356	-0.569794	-0.701281
ENSG00000120265	protein_coding	+	PCMT1	chr6:150070578-150132556	77.5429	71.2284	74.0112	66.58	54.6919	50.3224	-0.120915	-0.0663748	-0.279129	-0.397008
ENSG00000170759	protein_coding	-	KIF5B	chr10:32297937-32345359	77.4813	95.8826	67.3325	41.9463	48.9627	34.2677	0.303889	-0.199777	0.218318	-0.284186
ENSG00000085733	protein_coding	+	CTTN	chr11:70244509-70282690	77.4765	78.673	74.4855	54.7986	48.6872	54.4776	0.0218302	-0.0560612	-0.167355	-0.00832355
ENSG00000107949	protein_coding	+	BCCIP	chr10:127512114-127542264	77.4105	63.9892	66.1112	44.6538	38.6762	30.1098	-0.270847	-0.224493	-0.202461	-0.553366
ENSG00000101365	protein_coding	-	IDH3B	chr20:2639040-2644865	77.3222	83.6132	88.334	72.1292	66.2163	64.5208	0.111461	0.189788	-0.121636	-0.158495
ENSG00000139180	protein_coding	+	NDUFA9	chr12:4758260-4798454	77.2925	90.1965	83.2661	70.3223	68.2882	54.9675	0.220104	0.106078	-0.0417435	-0.349764
ENSG00000066117	protein_coding	+	SMARCD1	chr12:50478754-50494495	77.2159	66.4163	77.3037	56.3075	44.9373	39.9443	-0.214364	0.00161857	-0.319058	-0.485061
ENSG00000173418	protein_coding	+	NAA20	chr20:19997759-20014299	77.1503	67.0421	67.5315	90.3878	55.5615	41.7685	-0.199824	-0.189484	-0.692181	-1.09545
ENSG00000108176	protein_coding	-	DNAJC12	chr10:69556426-69597924	77.0749	65.2442	51.6032	12.4226	9.46171	5.60123	-0.237065	-0.569708	-0.359545	-1.02386
ENSG00000184216	protein_coding	-	IRAK1	chrX:153275950-153285431	77.026	73.444	93.8577	65.0512	51.1259	71.5639	-0.0677994	0.28181	-0.341584	0.135667
ENSG00000178996	protein_coding	+	SNX18	chr5:53813588-53842415	76.9825	82.03	29.1522	93.3127	105.958	40.2463	0.0904823	-1.37089	0.18152	-1.19319
ENSG00000171055	protein_coding	-	FEZ2	chr2:36778569-36873230	76.9481	66.164	63.2006	22.5734	22.9369	15.8839	-0.214826	-0.279927	0.0220765	-0.481512
ENSG00000072110	protein_coding	-	ACTN1	chr14:69340859-69446157	76.778	82.0338	72.4813	26.3583	24.4914	20.4315	0.0943366	-0.081985	-0.101968	-0.352246
ENSG00000130741	protein_coding	+	EIF2S3	chrX:24072832-24096088	76.7744	69.0513	63.5965	199.53	183.887	170.042	-0.150884	-0.267839	-0.117174	-0.229467
ENSG00000136521	protein_coding	+	NDUFB5	chr3:179322477-179345435	76.7617	80.7797	113.395	96.1145	96.0165	113.857	0.072683	0.556892	-0.00145658	0.24208
ENSG00000141759	protein_coding	-	TXNL4A	chr18:77732866-77793949	76.7536	91.1983	88.489	86.9585	92.9071	91.8939	0.245831	0.202801	0.0944112	0.0787609
ENSG00000196642	protein_coding	+	RABL6	chr9:139702373-139735639	76.5831	68.2069	77.3501	57.7667	49.1556	58.6301	-0.164827	0.0141927	-0.228588	0.0210419
ENSG00000143569	protein_coding	+	UBAP2L	chr1:154192654-154243986	76.516	61.1608	50.4397	122.852	87.6452	60.4198	-0.318489	-0.591612	-0.482503	-1.01184
ENSG00000185122	protein_coding	+	HSF1	chr8:145515279-145538385	76.5113	69.3159	79.6069	47.0912	36.1087	45.1327	-0.140556	0.0564967	-0.374015	-0.0599832
ENSG00000156110	protein_coding	+	ADK	chr10:75910959-76469061	76.505	93.073	98.2757	39.1759	36.844	31.8747	0.279491	0.357151	-0.0862658	-0.289353
ENSG00000105655	protein_coding	-	ISYNA1	chr19:18545197-18549111	76.5011	84.8215	95.5768	80.1153	93.7656	99.2744	0.147122	0.31746	0.224389	0.305907
ENSG00000116120	protein_coding	-	FARSB	chr2:223435254-223521056	76.4916	67.2005	73.4106	74.1468	49.9943	43.4629	-0.184258	-0.0585318	-0.559376	-0.75711
ENSG00000115128	protein_coding	-	SF3B14	chr2:24290453-24299313	76.462	95.7967	99.7166	100.799	121.825	116.844	0.321469	0.378741	0.270881	0.211155
ENSG00000090487	protein_coding	-	SPG21	chr15:65255361-65282648	76.4461	66.8628	66.5976	86.9529	82.6366	85.9693	-0.190572	-0.196221	-0.0725967	-0.0162249
ENSG00000161956	protein_coding	+	SENP3	chr17:7465191-7475287	76.3976	54.3193	72.4093	43.0946	27.6897	24.5704	-0.484506	-0.076326	-0.620069	-0.786127
ENSG00000197858	protein_coding	+	GPAA1	chr8:145137492-145141119	76.3799	85.8394	107.125	73.5824	80.235	115.263	0.166391	0.482669	0.123266	0.640485
ENSG00000198899	protein_coding	+	MT-ATP6	chrM:8526-9207	76.3639	77.3602	77.1207	60.0022	63.082	82.294	0.0184606	0.0140444	0.0710579	0.449351
ENSG00000165775	protein_coding	+	FUNDC2	chrX:154254254-154288578	76.3514	93.5213	103.631	70.31	89.0241	82.864	0.289212	0.435811	0.336207	0.233947
ENSG00000168090	protein_coding	+	COPS6	chr7:99686576-99689823	76.2454	74.3138	87.22	109.186	89.8616	94.2069	-0.0365348	0.191657	-0.278198	-0.210803
ENSG00000143183	protein_coding	-	TMCO1	chr1:165696031-165796992	76.2332	84.8628	90.9752	64.9205	77.9914	59.8955	0.152812	0.252024	0.260968	-0.114392
ENSG00000235162	protein_coding	+	C12orf75	chr12:105629067-105789875	76.1874	92.4332	101.31	39.1944	48.7566	45.6295	0.27557	0.40651	0.307893	0.214248
ENSG00000101158	protein_coding	+	NELFCD	chr20:57556262-57570188	76.1452	77.7557	86.5238	82.1792	70.7514	70.0429	0.0298079	0.182099	-0.213216	-0.227532
ENSG00000137804	protein_coding	+	NUSAP1	chr15:41624891-41673248	76.1152	59.7024	48.1575	51.6566	42.325	43.7944	-0.345262	-0.649604	-0.281415	-0.233296
ENSG00000197006	protein_coding	+	METTL9	chr16:21608538-21668794	75.9902	77.5774	88.2017	89.6359	97.6305	83.526	0.0294396	0.212396	0.121951	-0.100687
ENSG00000077380	protein_coding	+	DYNC1I2	chr2:172543918-172604930	75.8958	74.2874	81.4781	55.4211	48.0606	42.6395	-0.0304964	0.101106	-0.20167	-0.3706
ENSG00000134809	protein_coding	-	TIMM10	chr11:57295935-57298276	75.7835	40.6193	40.1461	68.5469	38.0463	37.5139	-0.883544	-0.900041	-0.8328	-0.852607
ENSG00000168078	protein_coding	-	PBK	chr8:27667136-27695612	75.7617	79.0312	77.6479	29.5309	27.2128	33.4733	0.0601759	0.0350216	-0.11392	0.175209
ENSG00000147155	protein_coding	+	EBP	chrX:48379545-48387104	75.748	76.7542	98.7132	105.808	86.4089	75.7313	0.0187915	0.377655	-0.289168	-0.477133
ENSG00000010404	protein_coding	-	IDS	chrX:148558520-148615470	75.5367	90.3965	97.031	14.998	18.7217	18.9833	0.255987	0.357086	0.301892	0.320903
ENSG00000135916	protein_coding	+	ITM2C	chr2:231729353-231743963	75.5073	90.017	103.552	308.841	369.998	391.311	0.250539	0.450551	0.259883	0.34047
ENSG00000092820	protein_coding	-	EZR	chr6:159186772-159240444	75.474	77.7572	60.6191	48.929	41.738	28.3496	0.0424425	-0.311592	-0.224359	-0.766537
ENSG00000052802	protein_coding	+	MSMO1	chr4:166248774-166264312	75.4725	52.7028	48.1139	54.8909	54.3639	26.3533	-0.509944	-0.63881	-0.0136678	-1.0309
ENSG00000198843	protein_coding	+	SELT	chr3:150320661-150348222	75.4049	88.1809	85.4194	89.59	94.7075	83.5349	0.22307	0.17769	0.0792802	-0.0998047
ENSG00000113810	protein_coding	+	SMC4	chr3:160117061-160152750	75.3869	55.022	44.0225	54.3355	42.4618	41.5289	-0.447332	-0.762679	-0.348457	-0.379762
ENSG00000105254	protein_coding	+	TBCB	chr19:36605190-36616849	75.3822	92.9507	108.773	54.5046	58.2693	62.9616	0.298667	0.523215	0.0946777	0.204599
ENSG00000134531	protein_coding	+	EMP1	chr12:13349649-13369708	75.3261	52.3983	42.8423	9.8152	5.87873	4.74994	-0.515383	-0.799853	-0.652846	-0.911442
ENSG00000112893	protein_coding	+	MAN2A1	chr5:109025066-109205326	75.3226	71.1879	57.2947	16.3169	13.6551	7.38037	-0.0803533	-0.388746	-0.240778	-1.04709
ENSG00000111252	protein_coding	+	SH2B3	chr12:111843751-111889427	75.2977	63.5923	27.3513	58.9753	39.7448	13.7328	-0.240277	-1.42822	-0.557753	-2.02534
ENSG00000114902	protein_coding	+	SPCS1	chr3:52738970-52742182	75.2751	72.6703	80.5071	117.794	102.89	93.8465	-0.050129	0.0957136	-0.193405	-0.324796
ENSG00000169223	protein_coding	-	LMAN2	chr5:176758562-176778853	75.2019	91.8919	103.767	71.4196	88.2425	90.5032	0.285726	0.459285	0.301351	0.337442
ENSG00000222041	lincRNA	+	LINC00152	chr2:87754886-87906324	75.2012	102.379	63.0502	22.3088	23.2781	14.3995	0.440058	-0.250611	0.0587808	-0.597991
ENSG00000179115	protein_coding	-	FARSA	chr19:13033292-13044851	75.194	36.7752	43.1247	48.0661	17.2909	17.4332	-1.01224	-0.788091	-1.4236	-1.41242
ENSG00000185721	protein_coding	+	DRG1	chr22:31795508-31924726	75.1651	61.0402	52.1384	56.6544	32.2384	25.4938	-0.295927	-0.519375	-0.79458	-1.12178
ENSG00000114125	protein_coding	+	RNF7	chr3:141457045-141466402	75.0891	74.9585	84.2726	60.4393	51.3576	46.733	-0.00247838	0.164392	-0.230763	-0.364175
ENSG00000126524	protein_coding	-	SBDS	chr7:66452663-66460588	75.0868	79.0846	67.9474	51.4005	59.4964	33.8097	0.0738787	-0.14215	0.207269	-0.590091
ENSG00000211450	protein_coding	+	C11orf31	chr11:57508824-57510986	75.0736	84.1621	103.782	91.1364	101.436	121.953	0.162816	0.461923	0.15288	0.416264
ENSG00000230989	protein_coding	+	HSBP1	chr16:83841447-83853342	75.0389	89.0352	101.727	34.9778	39.3903	39.758	0.243751	0.434006	0.166902	0.179976
ENSG00000137955	protein_coding	+	RABGGTB	chr1:76251878-76260764	74.9911	22.6601	27.0182	73.6017	24.3727	29.3279	-1.68337	-1.43947	-1.55593	-1.29856
ENSG00000249915	protein_coding	+	PDCD6	chr5:271735-353971	74.9532	68.8088	70.1185	108.268	100.787	86.6027	-0.121702	-0.0948859	-0.102318	-0.318824
ENSG00000113068	protein_coding	-	PFDN1	chr5:139624623-139682706	74.9078	66.3023	62.2966	49.3494	43.2611	31.6457	-0.173592	-0.26212	-0.185935	-0.625082
ENSG00000116521	protein_coding	-	SCAMP3	chr1:155225769-155232221	74.8844	79.9416	81.3399	67.6545	67.698	63.0245	0.093078	0.117788	0.000913813	-0.10073
ENSG00000149182	protein_coding	-	ARFGAP2	chr11:47185847-47198676	74.8145	62.3871	62.57	34.7132	38.4482	26.6863	-0.258285	-0.254128	0.143502	-0.367285
ENSG00000257727	protein_coding	-	CNPY2	chr12:56703625-56710120	74.7815	77.7023	88.3406	48.5617	38.9841	45.181	0.0545601	0.23747	-0.309799	-0.101926
ENSG00000178127	protein_coding	+	NDUFV2	chr18:9102627-9134343	74.7769	71.0721	64.4582	87.6869	61.2682	48.4735	-0.0723172	-0.211184	-0.510225	-0.842065
ENSG00000089053	protein_coding	-	ANAPC5	chr12:121746047-121837699	74.6982	102.621	96.339	87.0122	103.369	97.5332	0.452986	0.362759	0.245918	0.162906
ENSG00000108671	protein_coding	+	PSMD11	chr17:30771278-30810336	74.6687	67.9748	43.629	67.3847	61.2342	37.2381	-0.133627	-0.761715	-0.135966	-0.838663
ENSG00000241685	protein_coding	+	ARPC1A	chr7:98923520-98985787	74.667	82.043	81.0008	103.486	96.9245	77.7234	0.134194	0.115974	-0.0935679	-0.408445
ENSG00000164934	protein_coding	+	DCAF13	chr8:104426941-104455681	74.5168	81.0263	66.6452	64.6776	61.0818	46.8689	0.119289	-0.15881	-0.081231	-0.456313
ENSG00000166451	protein_coding	+	CENPN	chr16:81040102-81066719	74.4856	72.7962	69.0013	22.0079	15.1283	17.1075	-0.0326549	-0.10882	-0.512535	-0.345542
ENSG00000093010	protein_coding	+	COMT	chr22:19929129-19957498	74.3905	77.5617	103.438	48.79	32.4195	47.3491	0.0594434	0.470192	-0.575166	-0.042367
ENSG00000168894	protein_coding	+	RNF181	chr2:85822847-85824736	74.3837	75.9817	85.8654	61.1386	59.6837	51.3415	0.0302629	0.204529	-0.0341807	-0.247534
ENSG00000116754	protein_coding	+	SRSF11	chr1:70671364-70718735	74.3115	89.0819	54.3164	119.876	162.267	142.225	0.258367	-0.445163	0.433705	0.244756
ENSG00000138777	protein_coding	-	PPA2	chr4:106290233-106395238	74.2614	77.3518	86.7055	83.3767	68.1236	73.4485	0.0580563	0.220757	-0.287666	-0.180602
ENSG00000100242	protein_coding	-	SUN2	chr22:39130729-39190148	74.2466	61.8867	67.6893	24.99	18.5064	27.3098	-0.258871	-0.131541	-0.414009	0.123345
ENSG00000143256	protein_coding	-	PFDN2	chr1:161070345-161087901	74.2412	77.9248	77.9466	77.493	76.1316	55.6036	0.0689558	0.0693543	-0.025242	-0.47167
ENSG00000111206	protein_coding	-	FOXM1	chr12:2966846-2986206	74.1685	61.6197	73.1383	47.8848	39.7152	47.0263	-0.263512	-0.0199092	-0.263818	-0.0255613
ENSG00000166595	protein_coding	-	FAM96B	chr16:66965958-66968326	74.0383	74.1763	92.2251	45.0184	40.8352	44.3178	0.00265077	0.313091	-0.137493	-0.022133
ENSG00000137692	protein_coding	-	DCUN1D5	chr11:102932804-102962944	73.9876	30.7826	19.9972	57.9256	19.9232	11.7113	-1.23841	-1.83646	-1.49379	-2.21278
ENSG00000128989	protein_coding	-	ARPP19	chr15:52839241-52862080	73.8695	84.934	65.1047	42.3374	45.9153	42.0182	0.198851	-0.179625	0.114446	-0.0106654
ENSG00000030066	protein_coding	-	NUP160	chr11:47799638-47870107	73.8564	56.7386	43.8684	35.6579	31.7952	22.1208	-0.37459	-0.738426	-0.160639	-0.664933
ENSG00000103121	protein_coding	-	CMC2	chr16:81009697-81053875	73.7312	98.7258	70.9517	35.0497	46.1353	21.7108	0.416256	-0.0546819	0.386821	-0.666609
ENSG00000167986	protein_coding	-	DDB1	chr11:61066922-61110068	73.635	88.9356	91.1113	109.488	133.857	111.697	0.26904	0.303526	0.287541	0.0285594
ENSG00000169710	protein_coding	-	FASN	chr17:80036213-80056208	73.6185	88.3568	93.2409	78.297	90.9539	81.8726	0.260044	0.33682	0.213644	0.0636289
ENSG00000181610	protein_coding	-	MRPS23	chr17:55916841-55927417	73.5371	45.5255	42.2259	51.8434	30.3936	19.2373	-0.679937	-0.786063	-0.751253	-1.38471
ENSG00000172428	protein_coding	-	MYEOV2	chr2:241065979-241076224	73.5314	85.0924	91.1372	72.2172	90.6431	87.449	0.208038	0.305935	0.323844	0.272663
ENSG00000163659	protein_coding	+	TIPARP	chr3:156391023-156424559	73.4214	46.5042	10.3352	37.2246	23.3597	3.8576	-0.647662	-2.71491	-0.650005	-2.97619
ENSG00000182196	protein_coding	+	ARL6IP4	chr12:123464606-123467456	73.3678	80.5102	97.3398	70.6758	77.3811	84.9764	0.132303	0.403097	0.12902	0.262455
ENSG00000242265	protein_coding	+	PEG10	chr7:94285636-94299007	73.343	125.399	107.686	66.7315	134.86	125.173	0.765716	0.547897	1.00422	0.897504
ENSG00000123545	protein_coding	-	NDUFAF4	chr6:97337188-97345757	73.3379	43.6748	24.0367	50.5735	27.1906	9.48078	-0.734637	-1.57005	-0.871416	-2.29888
ENSG00000157456	protein_coding	+	CCNB2	chr15:59397276-59417244	73.3101	82.7163	55.2324	55.2153	62.6634	44.0658	0.17195	-0.402157	0.179501	-0.31893
ENSG00000077312	protein_coding	+	SNRPA	chr19:41256541-41271294	73.3096	53.6783	58.3193	67.413	49.2679	44.8049	-0.44258	-0.325047	-0.444633	-0.578769
ENSG00000175826	protein_coding	-	CTDNEP1	chr17:7146909-7155810	73.2926	57.4905	55.0699	47.5052	38.4103	30.0689	-0.345016	-0.405992	-0.299567	-0.642668
ENSG00000183853	protein_coding	+	KIRREL	chr1:157963062-158070052	73.2534	83.5643	65.2939	21.9861	15.9729	11.8911	0.187592	-0.163581	-0.437529	-0.834386
ENSG00000159692	protein_coding	-	CTBP1	chr4:1205235-1243741	73.241	52.8578	60.1044	82.0646	56.1354	75.2171	-0.463061	-0.28094	-0.539849	-0.124119
ENSG00000164258	protein_coding	+	NDUFS4	chr5:52856462-52979168	73.1734	88.0734	78.2481	84.2377	85.4028	67.1124	0.264093	0.0954744	0.0195864	-0.323574
ENSG00000124783	protein_coding	-	SSR1	chr6:7268538-7347679	73.1417	70.6205	68.7049	81.8696	70.3801	72.3861	-0.0499126	-0.0890251	-0.215321	-0.175336
ENSG00000140157	protein_coding	-	NIPA2	chr15:23004683-23034427	73.0901	49.382	44.9467	42.3449	29.8914	21.7142	-0.556372	-0.68932	-0.488657	-0.932268
ENSG00000107581	protein_coding	-	EIF3A	chr10:120794355-120840316	72.9733	72.1399	43.4552	57.231	54.6112	34.5854	-0.016346	-0.734652	-0.0664119	-0.710502
ENSG00000034713	protein_coding	+	GABARAPL2	chr16:75600248-75611779	72.9674	85.5744	90.3743	57.5169	66.8463	56.5833	0.227051	0.304899	0.213417	-0.0232029
ENSG00000102172	protein_coding	+	SMS	chrX:21958690-22025798	72.9188	80.9444	90.2108	102.165	108.694	89.1652	0.148704	0.303263	0.088531	-0.194311
ENSG00000105993	protein_coding	+	DNAJB6	chr7:157128074-157210133	72.8799	90.5768	78.276	59.6392	76.1592	48.9538	0.3098	0.101702	0.347587	-0.279656
ENSG00000154096	protein_coding	-	THY1	chr11:119288089-119295695	72.86	68.0488	87.3102	17.2327	11.5059	17.7969	-0.0971769	0.257787	-0.543919	0.0439665
ENSG00000112096	protein_coding	-	SOD2	chr6:160090088-160183561	72.8579	89.6957	82.0071	62.4713	87.9634	61.0158	0.296282	0.168482	0.487108	-0.0334686
ENSG00000067064	protein_coding	-	IDI1	chr10:1085847-1095110	72.8491	52.6307	55.914	49.9581	40.2318	24.6446	-0.461521	-0.375797	-0.305554	-0.990656
ENSG00000091140	protein_coding	+	DLD	chr7:107531414-107572175	72.8294	84.6384	78.8433	75.3103	82.4451	54.2326	0.214062	0.112976	0.12895	-0.466358
ENSG00000012660	protein_coding	-	ELOVL5	chr6:53132195-53213947	72.8035	68.0777	68.5147	60.8801	60.3178	54.9891	-0.0954692	-0.0863711	-0.0131696	-0.14433
ENSG00000091136	protein_coding	-	LAMB1	chr7:107564243-107643700	72.7806	52.0392	55.028	50.0866	41.909	49.9989	-0.476183	-0.397094	-0.251665	-0.00247879
ENSG00000164828	protein_coding	+	SUN1	chr7:855527-936072	72.6771	77.1202	66.8823	59.6123	61.3779	49.9616	0.0844794	-0.118181	0.0414244	-0.2502
ENSG00000204394	protein_coding	-	VARS	chr6:31745294-31763730	72.5148	73.9366	80.2312	48.5586	44.5262	47.6549	0.0276358	0.143999	-0.122438	-0.0265503
ENSG00000100029	protein_coding	-	PES1	chr22:30972611-31003070	72.5006	60.9723	59.577	59.011	40.3973	32.3704	-0.246133	-0.278986	-0.53569	-0.846658
ENSG00000117906	protein_coding	+	RCN2	chr15:77223959-77242601	72.4875	91.2789	115.729	64.833	65.6675	71.7281	0.328502	0.667592	0.0181727	0.143702
ENSG00000138297	protein_coding	-	TIMM23	chr10:51592079-51623365	72.4445	57.0047	45.8166	37.2539	22.4916	9.22951	-0.340485	-0.649634	-0.703462	-1.90287
ENSG00000178999	protein_coding	-	AURKB	chr17:8108055-8113918	72.4311	26.1506	26.4218	33.4395	11.0551	14.016	-1.43541	-1.42107	-1.51442	-1.19756
ENSG00000179632	protein_coding	+	MAF1	chr8:145159401-145162514	72.3802	63.6481	66.5322	49.9422	43.2604	39.1378	-0.182783	-0.119815	-0.202845	-0.3439
ENSG00000004487	protein_coding	+	KDM1A	chr1:23345940-23410182	72.3293	93.505	62.0895	109.403	129.608	75.8732	0.366001	-0.21699	0.242464	-0.522227
ENSG00000136026	protein_coding	-	CKAP4	chr12:106631654-106698057	72.2762	58.144	52.2378	84.9414	59.0264	53.0227	-0.309113	-0.460894	-0.517756	-0.669788
ENSG00000108344	protein_coding	+	PSMD3	chr17:38137049-38154213	72.2525	71.2149	71.2812	91.9546	78.7091	71.2885	-0.0205815	-0.0192575	-0.221782	-0.36276
ENSG00000146425	protein_coding	-	DYNLT1	chr6:159057505-159065771	72.245	63.0421	76.294	50.2487	24.9388	33.3384	-0.19371	0.0776261	-0.982404	-0.577693
ENSG00000120742	protein_coding	-	SERP1	chr3:150259780-150321015	72.2323	45.1791	48.8432	84.66	61.8191	71.6845	-0.66524	-0.555083	-0.447418	-0.236974
ENSG00000023191	protein_coding	-	RNH1	chr11:494511-507300	72.2133	82.7111	86.0361	74.3593	69.4105	65.8778	0.193313	0.249508	-0.097995	-0.172258
ENSG00000100749	protein_coding	+	VRK1	chr14:97263640-97398059	72.2079	56.4544	58.7556	46.7336	33.2309	28.4155	-0.349582	-0.292925	-0.479706	-0.698429
ENSG00000088325	protein_coding	+	TPX2	chr20:30327073-30389608	72.1958	75.1262	45.1855	70.5439	65.9874	51.4063	0.0566322	-0.664321	-0.094939	-0.449089
ENSG00000180776	protein_coding	-	ZDHHC20	chr13:21950262-22033509	72.1376	106.574	81.0879	58.0337	76.8719	60.297	0.556644	0.166556	0.399564	0.0542777
ENSG00000123505	protein_coding	+	AMD1	chr6:111195972-111216916	72.1176	60.3677	15.5974	77.9045	89.4503	23.2087	-0.252739	-2.13926	0.197018	-1.70458
ENSG00000077147	protein_coding	-	TM9SF3	chr10:98277865-98347209	72.0064	84.8937	63.4275	42.1171	44.67	36.212	0.234529	-0.180346	0.0829866	-0.212492
ENSG00000179431	protein_coding	+	FJX1	chr11:35639734-35642419	71.9542	16.3909	8.13252	8.68233	2.30804	1.01592	-2.06866	-2.99791	-1.54938	-2.26392
ENSG00000116285	protein_coding	-	ERRFI1	chr1:8064463-8086368	71.9019	51.8603	21.1303	28.3769	32.2113	6.53654	-0.463772	-1.71993	0.176992	-1.96271
ENSG00000134291	protein_coding	+	TMEM106C	chr12:48357351-48362661	71.8991	78.8182	105.023	79.3264	79.5748	97.1223	0.130817	0.540404	0.00445448	0.288707
ENSG00000196730	protein_coding	+	DAPK1	chr9:90112142-90323548	71.8387	44.1905	29.5006	46.2102	27.9158	25.8055	-0.688686	-1.25587	-0.707241	-0.81657
ENSG00000106355	protein_coding	-	LSM5	chr7:32524950-32534895	71.7806	68.0423	77.7455	94.5394	88.1658	101.877	-0.0760734	0.113644	-0.0996054	0.106753
ENSG00000167770	protein_coding	+	OTUB1	chr11:63753324-63769283	71.7688	79.5496	74.6692	70.2734	72.5402	59.6489	0.146557	0.0563862	0.0451694	-0.232882
ENSG00000147123	protein_coding	-	NDUFB11	chrX:47001614-47004903	71.6651	87.8197	104.14	112.757	136.739	147.308	0.289617	0.532977	0.275982	0.382641
ENSG00000172893	protein_coding	-	DHCR7	chr11:71139238-71163914	71.6006	87.4714	110.941	56.4137	38.9389	40.1093	0.28523	0.624685	-0.5236	-0.48193
ENSG00000168175	protein_coding	+	MAPK1IP1L	chr14:55518348-55536910	71.5307	45.9341	41.3073	42.538	22.6042	16.3942	-0.627955	-0.777685	-0.883232	-1.32367
ENSG00000050405	protein_coding	-	LIMA1	chr12:50569570-50677329	71.4014	72.0674	56.08	27.0461	26.0456	22.9094	0.0132103	-0.343032	-0.0524063	-0.230222
ENSG00000134049	protein_coding	-	IER3IP1	chr18:44681412-44702745	71.3567	69.059	53.1497	76.5957	78.9997	59.7111	-0.0465562	-0.418173	0.0440179	-0.354016
ENSG00000169180	protein_coding	-	XPO6	chr16:28109299-28223241	71.3455	70.7415	27.1157	45.6406	43.8128	22.1612	-0.0120954	-1.36353	-0.0576755	-1.00988
ENSG00000141076	protein_coding	+	CIRH1A	chr16:69165193-69265033	71.3177	63.3973	49.9977	40.9659	32.3814	14.5857	-0.167349	-0.503917	-0.330173	-1.42899
ENSG00000152049	protein_coding	+	KCNE4	chr2:223916531-224063117	71.2604	50.1543	20.5433	22.3452	5.58757	2.98458	-0.49835	-1.74597	-1.82531	-2.55063
ENSG00000197157	protein_coding	+	SND1	chr7:127292233-127732661	71.2099	94.5688	96.33	96.5375	123.124	118.166	0.404343	0.430688	0.347753	0.288944
ENSG00000196683	protein_coding	-	TOMM7	chr7:22852250-22862470	71.1572	80.4275	98.7362	140.562	157.441	182.663	0.174373	0.466974	0.162512	0.375627
ENSG00000100220	protein_coding	-	RTCB	chr22:32783568-32808242	71.0652	61.6051	59.5288	51.933	39.9659	27.8496	-0.203023	-0.251681	-0.369744	-0.875616
ENSG00000228716	protein_coding	-	DHFR	chr5:79922046-79950802	71.0142	75.4944	96.9452	39.59	37.5718	41.7703	0.0870727	0.443693	-0.0735779	0.075485
ENSG00000213923	protein_coding	-	CSNK1E	chr22:38686696-38794527	70.9983	79.4196	54.635	76.9954	92.9076	55.9477	0.159584	-0.37197	0.267853	-0.453751
ENSG00000131100	protein_coding	-	ATP6V1E1	chr22:18074901-18111584	70.8653	65.547	78.8761	68.6075	51.493	58.3594	-0.110922	0.152469	-0.407118	-0.229766
ENSG00000196923	protein_coding	-	PDLIM7	chr5:176910394-176924607	70.836	50.4285	58.4729	50.8416	36.1564	42.7746	-0.482139	-0.272475	-0.4805	-0.244016
ENSG00000122034	protein_coding	+	GTF3A	chr13:27998680-28009958	70.794	78.4221	91.8648	97.1242	97.0972	87.6094	0.145677	0.371269	-0.000397029	-0.147149
ENSG00000167005	protein_coding	-	NUDT21	chr16:56463044-56486111	70.7814	103.038	79.9628	48.6349	54.1398	41.6948	0.535429	0.173649	0.151739	-0.217295
ENSG00000239900	protein_coding	+	ADSL	chr22:40742506-40786467	70.7023	54.5183	60.792	67.1881	35.1049	32.6472	-0.369056	-0.214599	-0.917325	-1.01903
ENSG00000079616	protein_coding	+	KIF22	chr16:29802039-29816706	70.6783	68.1457	53.8726	50.8636	48.2061	42.1251	-0.0518969	-0.38545	-0.0758852	-0.266195
ENSG00000115241	protein_coding	-	PPM1G	chr2:27604060-27632554	70.6496	58.8721	52.9317	62.9045	51.6698	32.0766	-0.259075	-0.409825	-0.278942	-0.950107
ENSG00000213626	protein_coding	+	LBH	chr2:30454396-30546596	70.5665	44.1518	18.1483	96.5188	63.5793	37.3283	-0.664501	-1.90207	-0.594609	-1.34727
ENSG00000125912	protein_coding	+	NCLN	chr19:3185560-3209573	70.4927	55.8293	67.8581	34.8003	25.3032	31.0136	-0.331161	-0.0541696	-0.444733	-0.161287
ENSG00000131467	protein_coding	+	PSME3	chr17:40976401-40995774	70.4468	46.549	51.7741	96.3657	55.9927	46.2949	-0.587454	-0.437039	-0.772636	-1.04173
ENSG00000126756	protein_coding	-	UXT	chrX:47511196-47518560	70.4183	75.6689	86.9649	86.8053	87.3624	94.3068	0.102348	0.300634	0.00912458	0.118271
ENSG00000132305	protein_coding	-	IMMT	chr2:86371054-86422893	70.4145	65.189	64.2257	50.9466	49.9673	38.8724	-0.109626	-0.130777	-0.0274574	-0.381639
ENSG00000088930	protein_coding	+	XRN2	chr20:21283941-21370463	70.3593	77.8537	73.3474	92.8488	97.6907	73.8736	0.144077	0.0591808	0.0725758	-0.325881
ENSG00000148672	protein_coding	-	GLUD1	chr10:88810242-88854623	70.3514	87.4088	93.1561	35.8136	42.5216	34.1566	0.309248	0.400113	0.241493	-0.0664433
ENSG00000184752	protein_coding	-	NDUFA12	chr12:95290830-95397546	70.3272	99.2984	91.7675	72.2033	104.348	82.9518	0.491774	0.379167	0.525182	0.197653
ENSG00000180957	protein_coding	-	PITPNB	chr22:28247656-28316122	70.2093	57.3755	20.2282	80.9407	71.3621	30.4138	-0.286703	-1.74608	-0.179346	-1.38318
ENSG00000114999	protein_coding	+	TTL	chr2:113239730-113299316	70.0393	45.3474	47.0362	53.3057	39.1937	35.9352	-0.616129	-0.564495	-0.434134	-0.556107
ENSG00000063245	protein_coding	+	EPN1	chr19:56186591-56221224	70.0303	73.6565	85.5944	66.2438	64.6588	66.5278	0.0718333	0.285839	-0.0344129	0.0060803
ENSG00000039123	protein_coding	+	SKIV2L2	chr5:54603587-54721409	69.9932	49.8487	34.8791	73.6471	38.5407	30.3619	-0.48147	-0.984537	-0.916748	-1.25107
ENSG00000101150	protein_coding	+	TPD52L2	chr20:62496595-62522898	69.912	64.0903	73.6893	60.5056	59.9938	53.7674	-0.123587	0.0748718	-0.0120552	-0.1674
ENSG00000029363	protein_coding	-	BCLAF1	chr6:136578000-136610989	69.8896	115.191	66.1207	76.5018	118.473	69.6643	0.712852	-0.0788162	0.624383	-0.133248
ENSG00000135372	protein_coding	+	NAT10	chr11:34127148-34169217	69.8181	30.6627	18.918	44.2133	23.433	16.4424	-1.16133	-1.83005	-0.887916	-1.37415
ENSG00000162909	protein_coding	+	CAPN2	chr1:223889294-223963720	69.8102	76.2166	91.5997	34.0675	29.5555	33.1489	0.124954	0.38705	-0.198702	-0.0382955
ENSG00000143368	protein_coding	-	SF3B4	chr1:149895208-149900236	69.742	68.919	58.2725	61.9859	55.2322	31.0281	-0.0168825	-0.255204	-0.163632	-0.975691
ENSG00000061794	protein_coding	+	MRPS35	chr12:27863705-27909228	69.6445	60.2988	45.921	56.3288	52.5965	28.2337	-0.204718	-0.590343	-0.0971213	-0.971628
ENSG00000067167	protein_coding	-	TRAM1	chr8:71485676-71520622	69.6314	78.5168	77.7297	75.8114	84.9344	95.9103	0.17095	0.156598	0.161915	0.33533
ENSG00000182446	protein_coding	-	NPLOC4	chr17:79523912-79615495	69.6007	45.2604	41.892	41.0423	26.3314	23.7075	-0.609905	-0.718974	-0.621282	-0.766893
ENSG00000100387	protein_coding	+	RBX1	chr22:41347350-41369313	69.5682	67.7249	77.1007	58.4622	47.2259	53.7182	-0.0381853	0.146317	-0.302165	-0.119952
ENSG00000105518	protein_coding	-	TMEM205	chr19:11453451-11457194	69.5649	73.1159	86.9318	28.5216	24.6457	29.782	0.0708323	0.317434	-0.203054	0.0603161
ENSG00000084073	protein_coding	+	ZMPSTE24	chr1:40723778-40759856	69.563	55.7133	61.2893	58.6431	41.7711	44.5028	-0.315225	-0.179928	-0.479719	-0.3904
ENSG00000163950	protein_coding	-	SLBP	chr4:1694526-1714282	69.5461	63.6407	40.3098	76.38	66.1406	28.226	-0.126124	-0.772082	-0.204775	-1.40471
ENSG00000102158	protein_coding	-	MAGT1	chrX:77081860-77151090	69.5034	84.5096	91.559	37.0184	46.0482	46.9094	0.278394	0.39268	0.307442	0.333611
ENSG00000050628	protein_coding	-	PTGER3	chr1:71318035-71513491	69.4633	63.4845	53.3928	166.138	129.891	104.344	-0.12792	-0.373456	-0.352674	-0.665932
ENSG00000105373	protein_coding	+	GLTSCR2	chr19:48248778-48260315	69.3823	52.8042	57.6314	118.763	141.545	167.795	-0.387494	-0.263539	0.251235	0.49509
ENSG00000071994	protein_coding	-	PDCD2	chr6:170884382-170893780	69.3235	52.5813	63.3838	70.2433	44.1495	47.2085	-0.392277	-0.127309	-0.658044	-0.563467
ENSG00000127884	protein_coding	-	ECHS1	chr10:135175983-135187193	69.1687	79.8594	97.0089	35.1754	34.1675	32.7164	0.204588	0.482085	-0.0407662	-0.101558
ENSG00000119333	protein_coding	-	WDR34	chr9:131395939-131419066	69.1514	58.833	73.5528	50.9352	37.6556	48.8795	-0.22953	0.0877906	-0.426035	-0.0582657
ENSG00000107833	protein_coding	-	NPM3	chr10:103541081-103543170	69.1229	69.5244	62.4445	30.0401	33.816	25.3256	0.00823683	-0.144391	0.165617	-0.237667
ENSG00000156970	protein_coding	+	BUB1B	chr15:40453223-40513337	69.0239	41.1638	28.2666	43.6624	27.644	29.8109	-0.731843	-1.25859	-0.640828	-0.53562
ENSG00000148175	protein_coding	-	STOM	chr9:124101354-124132531	69.0062	74.2323	66.0282	24.3849	27.3871	21.6125	0.103869	-0.0627145	0.161265	-0.16685
ENSG00000106591	protein_coding	+	MRPL32	chr7:42971798-42988557	68.9065	58.8074	43.6503	51.2105	56.6561	21.2589	-0.225103	-0.646757	0.143133	-1.22996
ENSG00000156802	protein_coding	-	ATAD2	chr8:124332089-124428590	68.8788	55.352	51.2532	36.2192	24.1998	28.1431	-0.310388	-0.419335	-0.562635	-0.352893
ENSG00000108848	protein_coding	+	LUC7L3	chr17:48796904-48833574	68.8632	120.276	72.0906	87.165	123.948	92.6372	0.795689	0.0651532	0.50305	0.0868758
ENSG00000116871	protein_coding	+	MAP7D1	chr1:36621179-36646450	68.8374	42.2539	28.4382	64.2854	37.6876	20.0799	-0.69117	-1.24631	-0.754889	-1.63089
ENSG00000134684	protein_coding	-	YARS	chr1:33240839-33283754	68.8342	60.922	65.3378	61.5786	42.3818	40.3372	-0.173482	-0.0741026	-0.528579	-0.598229
ENSG00000144224	protein_coding	+	UBXN4	chr2:136499188-136542625	68.7837	65.5415	60.29	40.0363	36.4014	34.4301	-0.0686357	-0.187238	-0.133808	-0.211925
ENSG00000170248	protein_coding	+	PDCD6IP	chr3:33839843-33911194	68.7766	62.4219	55.2374	60.8272	64.1136	48.3693	-0.137762	-0.311213	0.0747172	-0.324627
ENSG00000143575	protein_coding	+	HAX1	chr1:154244986-154248351	68.7759	66.3671	78.4822	68.4666	55.6333	61.4916	-0.0506846	0.187903	-0.294669	-0.152657
ENSG00000086475	protein_coding	-	SEPHS1	chr10:13359423-13390297	68.7571	61.5025	59.5759	29.5447	28.481	23.3031	-0.158426	-0.203596	-0.0511366	-0.329782
ENSG00000130816	protein_coding	-	DNMT1	chr19:10244020-10341962	68.7106	76.018	61.6436	39.2349	42.9645	47.2674	0.143818	-0.154211	0.127892	0.262602
ENSG00000112290	protein_coding	-	WASF1	chr6:110421021-110501207	68.7055	62.6893	56.0761	128.491	118.4	96.7822	-0.130221	-0.288386	-0.117049	-0.405208
ENSG00000133398	protein_coding	-	MED10	chr5:6371993-6378707	68.6664	37.36	36.1486	49.9011	35.9461	24.0713	-0.86086	-0.907155	-0.462275	-1.02166
ENSG00000104549	protein_coding	+	SQLE	chr8:126010738-126034525	68.6625	39.5802	17.6384	82.0973	58.5832	27.0641	-0.779606	-1.9021	-0.479896	-1.56608
ENSG00000166265	protein_coding	-	CYYR1	chr21:27838527-27945603	68.6347	57.2524	70.3029	25.8508	11.2761	13.5914	-0.257489	0.0341544	-1.12911	-0.879847
ENSG00000185359	protein_coding	+	HGS	chr17:79650355-79670168	68.6028	63.9175	57.0543	51.4138	46.672	45.7688	-0.100538	-0.261742	-0.136805	-0.1644
ENSG00000144895	protein_coding	+	EIF2A	chr3:150264464-150302029	68.601	57.9453	49.2768	82.8655	82.1074	73.2879	-0.239731	-0.469215	-0.0131005	-0.17495
ENSG00000131876	protein_coding	-	SNRPA1	chr15:101821714-101835487	68.568	59.8571	45.1479	57.8629	44.4688	24.6051	-0.192998	-0.592159	-0.372482	-1.20093
ENSG00000106636	protein_coding	+	YKT6	chr7:44240566-44253893	68.5518	76.0089	73.6545	64.6844	69.7216	55.7231	0.146937	0.102141	0.1066	-0.211614
ENSG00000004142	protein_coding	-	POLDIP2	chr17:26673658-26684545	68.5049	50.8478	65.6894	53.0553	32.2589	37.6048	-0.422832	-0.0596572	-0.700696	-0.485656
ENSG00000007168	protein_coding	+	PAFAH1B1	chr17:2496503-2588909	68.4924	67.1522	32.4864	32.5827	26.3539	15.5488	-0.028095	-1.05328	-0.295972	-1.02099
ENSG00000166557	protein_coding	+	TMED3	chr15:79603403-79704334	68.4329	89.2177	89.3654	43.4284	62.3389	49.9843	0.377791	0.380151	0.51161	0.198571
ENSG00000164346	protein_coding	+	NSA2	chr5:74062816-74072737	68.4299	70.7927	80.9449	70.9762	76.2786	69.0872	0.0482801	0.239097	0.102549	-0.0383689
ENSG00000166426	protein_coding	+	CRABP1	chr15:78632665-78640572	68.4081	77.3625	96.9349	143.754	174.893	178.218	0.175059	0.496719	0.281095	0.308112
ENSG00000117748	protein_coding	-	RPA2	chr1:28218034-28241257	68.3728	49.5605	74.8836	54.8539	21.3116	29.1546	-0.456359	0.129418	-1.32386	-0.88928
ENSG00000173674	protein_coding	-	EIF1AX	chrX:20142635-20159962	68.352	55.4259	60.1351	112.35	91.0037	74.4754	-0.29758	-0.181937	-0.301021	-0.586706
ENSG00000197879	protein_coding	-	MYO1C	chr17:1367391-1396106	68.3461	52.5942	58.2159	18.6688	10.9504	12.4771	-0.371738	-0.22783	-0.71885	-0.545399
ENSG00000175550	protein_coding	+	DRAP1	chr11:65686727-65689032	68.339	74.026	89.7672	61.9844	59.8957	74.0623	0.113724	0.388504	-0.0486542	0.253094
ENSG00000125977	protein_coding	-	EIF2S2	chr20:32676103-32700138	68.3011	45.1746	44.7113	64.3073	34.4717	24.3976	-0.585779	-0.600327	-0.880576	-1.36255
ENSG00000149480	protein_coding	-	MTA2	chr11:62360685-62369312	68.2073	75.3569	44.4373	70.0645	94.6104	58.3531	0.141834	-0.607047	0.428039	-0.259806
ENSG00000118816	protein_coding	-	CCNI	chr4:77968310-77997158	68.1462	64.078	78.0863	132.96	126.682	129.328	-0.0874801	0.193778	-0.0692471	-0.0396552
ENSG00000177963	protein_coding	+	RIC8A	chr11:207510-215113	68.0911	26.9511	31.0427	53.576	24.187	18.7521	-1.30559	-1.1085	-1.11559	-1.46626
ENSG00000221978	protein_coding	-	CCNL2	chr1:1321090-1334708	68.0783	100.078	79.7029	88.7926	134.13	142.527	0.549165	0.224388	0.58968	0.676654
ENSG00000163320	protein_coding	-	CGGBP1	chr3:88101093-88199035	68.0045	35.5577	43.1505	86.34	43.7289	49.96	-0.916515	-0.644261	-0.965435	-0.777277
ENSG00000184076	protein_coding	+	UQCR10	chr22:30163357-30166402	67.9515	67.3534	81.4164	66.8807	62.4728	75.64	-0.0125688	0.25735	-0.096863	0.175096
ENSG00000170291	protein_coding	+	ELP5	chr17:7154734-7163259	67.7528	60.2726	80.3666	21.8547	7.37069	6.79308	-0.166176	0.243018	-1.44907	-1.55223
ENSG00000053372	protein_coding	+	MRTO4	chr1:19578032-19586622	67.7475	39.0315	42.0985	62.2187	31.2735	21.1746	-0.780172	-0.67367	-0.970001	-1.51144
ENSG00000102054	protein_coding	-	RBBP7	chrX:16857405-16888537	67.7356	84.5421	84.8716	153.475	185.754	149.636	0.315577	0.321124	0.273766	-0.0363068
ENSG00000116237	protein_coding	-	ICMT	chr1:6281252-6296032	67.6556	45.338	56.7627	60.4035	37.0269	32.1521	-0.567182	-0.249239	-0.691301	-0.889221
ENSG00000102978	protein_coding	+	POLR2C	chr16:57496298-57505922	67.6536	51.8215	57.7	35.3968	25.907	18.7754	-0.37821	-0.225975	-0.43583	-0.880105
ENSG00000197457	protein_coding	-	STMN3	chr20:62271060-62284780	67.5762	78.2486	96.0808	52.8169	50.5505	59.1047	0.208677	0.501478	-0.0620729	0.159419
ENSG00000119689	protein_coding	+	DLST	chr14:75348593-75370448	67.551	65.853	63.1696	43.1246	45.581	33.7157	-0.0361854	-0.0952877	0.0781584	-0.345995
ENSG00000042493	protein_coding	-	CAPG	chr2:85621870-85645555	67.4771	76.7044	92.6948	0.508359	0.301326	0.51537	0.182375	0.452347	-0.212997	0.00669025
ENSG00000143878	protein_coding	+	RHOB	chr2:20646834-20649200	67.3968	36.6707	12.1423	45.0716	39.5653	24.5269	-0.860486	-2.37971	-0.183632	-0.851859
ENSG00000017483	protein_coding	-	SLC38A5	chrX:48316919-48328644	67.3081	76.2999	82.0135	121.193	112.093	116.5	0.17841	0.281289	-0.111652	-0.0565009
ENSG00000163661	protein_coding	+	PTX3	chr3:157154577-157161417	67.296	16.6402	16.7157	1.50947	0.475229	0.561181	-1.95293	-1.94677	-0.766444	-0.684745
ENSG00000130731	protein_coding	-	C16orf13	chr16:684428-686358	67.2466	73.3714	93.2884	51.3716	54.8902	66.8822	0.123991	0.466323	0.0938107	0.374249
ENSG00000161671	protein_coding	+	EMC10	chr19:50979656-50986608	67.2429	77.5832	91.0683	49.7156	61.8732	67.0879	0.203542	0.432026	0.310016	0.424969
ENSG00000138279	protein_coding	-	ANXA7	chr10:75134858-75173834	67.1449	71.2204	72.4105	21.3568	17.2154	13.9314	0.0838007	0.107381	-0.295555	-0.582364
ENSG00000135269	protein_coding	+	TES	chr7:115850546-115898837	67.133	75.6296	49.9339	63.8718	58.6293	32.0726	0.169548	-0.419728	-0.12157	-0.971955
ENSG00000022840	protein_coding	+	RNF10	chr12:120971282-121015397	67.1208	81.3879	67.4781	63.6506	68.4768	54.7657	0.274337	0.0075473	0.103868	-0.213286
ENSG00000002834	protein_coding	+	LASP1	chr17:37026111-37078023	67.1024	74.27	65.0544	62.5397	62.1429	51.0084	0.144369	-0.044051	-0.00903776	-0.288914
ENSG00000136045	protein_coding	+	PWP1	chr12:108079508-108106944	67.0856	51.7913	47.6449	41.2622	29.2249	20.0945	-0.36705	-0.485061	-0.48363	-1.0025
ENSG00000140859	protein_coding	-	KIFC3	chr16:57792128-57896957	66.978	53.3531	62.9897	20.4383	11.0557	12.9386	-0.322706	-0.0872282	-0.830475	-0.621105
ENSG00000211460	protein_coding	+	TSN	chr2:122494678-122525429	66.911	67.2803	60.3674	80.1567	83.4595	64.3407	0.00782412	-0.146173	0.0575495	-0.312728
ENSG00000011485	protein_coding	+	PPP5C	chr19:46850250-46896238	66.9104	61.6728	65.6366	55.5112	44.3451	45.6138	-0.115793	-0.0273177	-0.31759	-0.27778
ENSG00000104889	protein_coding	+	RNASEH2A	chr19:12917393-12924452	66.8365	58.6124	76.2416	47.9951	35.5344	47.1624	-0.186449	0.187316	-0.423382	-0.0247302
ENSG00000138801	protein_coding	-	PAPSS1	chr4:108511432-108641608	66.8225	68.9015	80.8615	60.3446	60.2165	61.2691	0.0435594	0.271421	-0.00301579	0.0215801
ENSG00000184640	protein_coding	+	SEPT9	chr17:75276650-75496678	66.8219	55.6141	61.7921	69.7188	41.835	46.226	-0.26059	-0.111168	-0.723304	-0.582512
ENSG00000149428	protein_coding	-	HYOU1	chr11:118914899-118927913	66.7891	87.6209	100.652	27.6475	29.8341	32.0078	0.386594	0.584513	0.106117	0.204398
ENSG00000123338	protein_coding	+	NCKAP1L	chr12:54891494-54937726	66.7857	70.5733	81.8938	76.3762	67.8643	77.6294	0.0784405	0.290283	-0.168134	0.023179
ENSG00000119048	protein_coding	+	UBE2B	chr5:133706869-133727683	66.7281	58.0826	50.8185	69.6644	65.7926	55.4119	-0.197021	-0.386287	-0.0812953	-0.324984
ENSG00000106554	protein_coding	-	CHCHD3	chr7:132469628-132766848	66.6626	74.0764	67.7792	70.1445	60.6776	43.102	0.150001	0.0236137	-0.206006	-0.689908
ENSG00000166012	protein_coding	-	TAF1D	chr11:93463113-93517557	66.6227	38.0695	39.3062	73.1323	36.1766	36.1833	-0.791465	-0.746506	-0.995707	-0.995447
ENSG00000138085	protein_coding	+	ATRAID	chr2:27434894-27440046	66.6028	62.0975	80.849	68.9608	52.7656	67.5288	-0.0995002	0.275882	-0.379863	-0.0298364
ENSG00000168765	protein_coding	+	GSTM4	chr1:110198702-110208118	66.5501	73.8976	87.4379	16.6496	17.7295	16.9302	0.148962	0.388707	0.0856769	0.0227561
ENSG00000136271	protein_coding	-	DDX56	chr7:44605015-44614650	66.5098	38.5023	40.9388	69.2287	27.2295	25.1538	-0.77316	-0.686811	-1.31486	-1.42504
ENSG00000183520	protein_coding	+	UTP11L	chr1:38474929-38490496	66.4806	45.3007	42.1473	52.4307	30.4559	17.2017	-0.543439	-0.645203	-0.764338	-1.5536
ENSG00000213145	protein_coding	+	CRIP1	chr14:105952653-105955284	66.4604	88.5898	98.4295	171.974	270.887	379.673	0.409294	0.559633	0.652452	1.138
ENSG00000176407	protein_coding	+	KCMF1	chr2:85198215-85286595	66.413	54.144	25.462	45.6645	38.7964	18.1136	-0.289823	-1.3491	-0.229688	-1.28773
ENSG00000151348	protein_coding	+	EXT2	chr11:44117098-44266979	66.3945	78.4034	80.0922	35.2674	40.8807	31.1457	0.23657	0.266932	0.207612	-0.174048
ENSG00000162613	protein_coding	-	FUBP1	chr1:78409739-78444794	66.326	83.6263	45.731	88.6119	98.9805	93.0073	0.329942	-0.526784	0.157956	0.0690825
ENSG00000184990	protein_coding	+	SIVA1	chr14:105219436-105234831	66.3129	80.8249	77.4857	57.2687	71.744	55.7344	0.281657	0.221547	0.320107	-0.0384974
ENSG00000204220	protein_coding	+	PFDN6	chr6:33257078-33266178	66.2887	52.5377	69.4188	78.1607	50.2097	57.1244	-0.329809	0.0655964	-0.628367	-0.44564
ENSG00000112312	protein_coding	+	GMNN	chr6:24775158-24786327	66.2579	53.9377	34.9861	41.6758	38.3924	13.7379	-0.291907	-0.902264	-0.115501	-1.53389
ENSG00000011260	protein_coding	+	UTP18	chr17:49337888-49375297	66.1114	31.9631	29.3651	51.4669	16.0088	18.2367	-1.02571	-1.14414	-1.62513	-1.44755
ENSG00000106245	protein_coding	+	BUD31	chr7:99006263-99017239	66.0052	67.3886	71.6437	67.8251	54.2955	47.0938	0.0294828	0.116565	-0.315773	-0.517084
ENSG00000180198	protein_coding	+	RCC1	chr1:28832454-28865812	65.7927	34.7759	44.8773	67.3688	35.5012	28.7884	-0.900702	-0.54191	-0.905394	-1.19859
ENSG00000003056	protein_coding	-	M6PR	chr12:9092958-9102551	65.7354	46.2741	42.682	52.6621	42.1557	34.0042	-0.497402	-0.611413	-0.314352	-0.616375
ENSG00000204525	protein_coding	-	HLA-C	chr6:31236525-31239907	65.6982	81.3906	95.3081	117.812	160.171	132.358	0.304832	0.530009	0.439912	0.166624
ENSG00000140983	protein_coding	+	RHOT2	chr16:718085-724174	65.6845	55.2873	55.9467	64.8689	65.8378	68.5066	-0.244542	-0.227739	0.0210668	0.0775525
ENSG00000149187	protein_coding	-	CELF1	chr11:47487495-47587121	65.668	135.277	68.4773	46.2014	70.4968	41.2877	1.03148	0.0595472	0.599049	-0.158592
ENSG00000165704	protein_coding	+	HPRT1	chrX:133594182-133654543	65.6417	76.7259	77.6404	67.172	80.3352	72.2412	0.22197	0.238845	0.254701	0.103476
ENSG00000162368	protein_coding	+	CMPK1	chr1:47799468-47844511	65.6405	67.6343	76.8582	69.2259	76.1166	76.8145	0.0425305	0.22445	0.135038	0.148036
ENSG00000160888	protein_coding	+	IER2	chr19:13261228-13265722	65.6249	105.939	133.799	20.517	56.6613	91.5347	0.682655	1.01668	1.42213	2.10452
ENSG00000153037	protein_coding	+	SRP19	chr5:112196918-112205485	65.6178	39.115	33.2049	63.6634	36.4763	18.0938	-0.731766	-0.961705	-0.786971	-1.75985
ENSG00000085415	protein_coding	+	SEH1L	chr18:12947131-12987535	65.5963	53.444	42.5132	38.6267	29.8087	24.3194	-0.290669	-0.613989	-0.363135	-0.64623
ENSG00000091164	protein_coding	-	TXNL1	chr18:54264438-54318831	65.5927	76.4891	42.7959	50.2415	50.7765	29.2119	0.218629	-0.604568	0.0149847	-0.762196
ENSG00000155438	protein_coding	-	NIFK	chr2:122484520-122494499	65.5287	22.8069	9.90603	58.9643	23.7909	9.04701	-1.4826	-2.60885	-1.27429	-2.57734
ENSG00000168958	protein_coding	+	MFF	chr2:228189866-228222550	65.4956	50.1278	51.0245	59.1061	42.9628	36.0487	-0.379151	-0.354068	-0.451228	-0.698088
ENSG00000197345	protein_coding	-	MRPL21	chr11:68658743-68671303	65.4815	69.8596	65.5035	77.5865	77.661	58.0972	0.0920104	0.000477336	0.00136703	-0.411192
ENSG00000233276	protein_coding	-	GPX1	chr3:49394608-49396033	65.4783	76.1499	91.6479	88.732	99.3322	94.9302	0.214781	0.478875	0.16109	0.0963625
ENSG00000106244	protein_coding	-	PDAP1	chr7:98989670-99006452	65.312	70.8592	83.8136	56.143	45.3331	46.525	0.115903	0.355026	-0.302534	-0.26589
ENSG00000178896	protein_coding	+	EXOSC4	chr8:145133528-145135550	65.3105	20.1742	16.5474	38.6286	10.6364	6.70124	-1.64693	-1.91798	-1.7679	-2.36338
ENSG00000125870	protein_coding	+	SNRPB2	chr20:16710605-16722421	65.2769	76.8519	70.2685	87.2422	88.5673	64.8194	0.232226	0.104758	0.0215034	-0.422956
ENSG00000182551	protein_coding	-	ADI1	chr2:3501131-3523507	65.2359	79.9177	86.5064	30.219	43.2568	36.6635	0.288842	0.401775	0.503475	0.270743
ENSG00000143774	protein_coding	+	GUK1	chr1:228327662-228336685	65.2196	85.8905	96.2842	112.117	141.588	131.04	0.39194	0.554947	0.334037	0.223159
ENSG00000071655	protein_coding	-	MBD3	chr19:1576638-1592882	65.2143	29.8986	40.8835	42.0097	17.2897	30.151	-1.0996	-0.660761	-1.23363	-0.465384
ENSG00000171421	protein_coding	-	MRPL36	chr5:1798499-1801480	65.1409	19.434	15.3805	68.4425	18.1256	12.2051	-1.69457	-2.01356	-1.86031	-2.39472
ENSG00000143815	protein_coding	-	LBR	chr1:225589203-225616627	64.9882	76.982	60.2508	91.8657	122.272	93.5725	0.240933	-0.107479	0.408627	0.0262749
ENSG00000179195	protein_coding	+	ZNF664	chr12:124456391-124499986	64.981	68.506	68.8023	67.6612	73.739	73.2731	0.0750869	0.0812239	0.122366	0.113345
ENSG00000170035	protein_coding	+	UBE2E3	chr2:181831974-181941312	64.9613	78.7295	66.146	132.727	129.349	100.3	0.273494	0.0256816	-0.0369113	-0.400657
ENSG00000149089	protein_coding	-	APIP	chr11:34874640-34938046	64.9046	59.8785	74.9331	28.1374	21.6493	20.3504	-0.114446	0.20435	-0.363406	-0.448609
ENSG00000257103	protein_coding	+	LSM14A	chr19:34663408-34720420	64.8744	42.677	39.1116	65.3578	33.2051	30.6414	-0.592844	-0.715698	-0.956055	-1.06845
ENSG00000079332	protein_coding	-	SAR1A	chr10:71907044-71930279	64.8463	83.0598	53.8327	32.8761	45.2216	24.4135	0.352314	-0.264066	0.448299	-0.414673
ENSG00000133104	protein_coding	-	SPG20	chr13:36875774-36944317	64.7654	29.3837	32.3712	64.7226	24.1705	24.2319	-1.11403	-0.978725	-1.38466	-1.38114
ENSG00000140990	protein_coding	+	NDUFB10	chr16:2009508-2011976	64.7171	75.7263	81.0956	110.689	115.86	124.886	0.223452	0.321036	0.0652941	0.172631
ENSG00000149554	protein_coding	+	CHEK1	chr11:125495035-125546150	64.7154	53.816	45.0955	23.7929	21.6272	14.7949	-0.261634	-0.511606	-0.131869	-0.650468
ENSG00000116898	protein_coding	-	MRPS15	chr1:36921318-36930038	64.714	61.0918	70.9647	76.9155	67.0152	64.2236	-0.081798	0.131089	-0.196053	-0.256516
ENSG00000100911	protein_coding	-	PSME2	chr14:24612573-24616779	64.6804	80.8757	92.3584	50.3344	56.1817	46.7783	0.317972	0.507317	0.155628	-0.10357
ENSG00000163110	protein_coding	+	PDLIM5	chr4:95373036-95589377	64.6653	64.1892	55.4296	26.213	27.7383	26.1393	-0.0104982	-0.218679	0.0786787	-0.0039125
ENSG00000105722	protein_coding	-	ERF	chr19:42751723-42759309	64.6116	21.6916	23.9998	97.7081	46.2607	33.8856	-1.53179	-1.39203	-1.06253	-1.50054
ENSG00000137210	protein_coding	+	TMEM14B	chr6:10747991-10852986	64.6115	77.169	82.3953	68.6876	83.8516	82.247	0.252648	0.346017	0.28404	0.256496
ENSG00000175203	protein_coding	-	DCTN2	chr12:57923884-57941114	64.6075	63.0732	80.9021	53.8053	36.508	47.2465	-0.0341397	0.32004	-0.547117	-0.183891
ENSG00000162194	protein_coding	-	C11orf48	chr11:62430286-62439727	64.6028	37.6421	45.8939	55.9569	21.8088	22.0245	-0.763584	-0.484357	-1.32028	-1.3067
ENSG00000102103	protein_coding	+	PQBP1	chrX:48755194-48760420	64.5061	51.6206	50.8643	63.4591	49.3135	52.6152	-0.316002	-0.336887	-0.357438	-0.265742
ENSG00000116688	protein_coding	+	MFN2	chr1:12040237-12073571	64.4889	52.3045	46.805	53.7407	38.0033	23.4706	-0.296993	-0.454089	-0.489018	-1.16156
ENSG00000138107	protein_coding	-	ACTR1A	chr10:104238985-104262482	64.4288	54.8664	59.035	29.0564	24.6307	19.2364	-0.227945	-0.124122	-0.229799	-0.57072
ENSG00000221914	protein_coding	+	PPP2R2A	chr8:26149006-26230196	64.404	41.6624	23.7495	48.3272	33.0717	17.7167	-0.616414	-1.40198	-0.533809	-1.39806
ENSG00000134153	protein_coding	-	EMC7	chr15:34376217-34394149	64.3633	63.4223	60.6509	34.017	34.5667	27.4106	-0.0209207	-0.0843589	0.0224716	-0.301626
ENSG00000143198	protein_coding	+	MGST3	chr1:165600097-165631033	64.3085	84.1091	95.7406	117.171	152.412	145.79	0.382043	0.566851	0.376535	0.312878
ENSG00000174574	protein_coding	+	AKIRIN1	chr1:39456894-39471731	64.2642	49.862	40.0697	82.039	60.6176	31.3019	-0.359704	-0.668217	-0.430447	-1.36217
ENSG00000144136	protein_coding	+	SLC20A1	chr2:113403433-113421404	64.2572	38.0193	17.9938	37.3736	33.5533	16.1408	-0.741949	-1.78061	-0.151291	-1.16268
ENSG00000160948	protein_coding	-	VPS28	chr8:145648999-145653931	64.2492	61.5697	69.9846	53.4664	53.2301	74.4041	-0.060496	0.121546	-0.00627268	0.469276
ENSG00000105404	protein_coding	-	RABAC1	chr19:42460832-42463542	64.2479	76.6614	91.7093	88.7904	96.1416	125.278	0.251266	0.506783	0.113528	0.49197
ENSG00000071553	protein_coding	+	ATP6AP1	chrX:153656977-153664862	64.241	79.5528	85.4943	58.1098	72.8249	76.4651	0.304156	0.406826	0.32071	0.390149
ENSG00000181061	protein_coding	-	HIGD1A	chr3:42798668-42846023	64.1776	63.6003	78.1645	67.1048	57.0511	60.4001	-0.0128354	0.280477	-0.230433	-0.149515
ENSG00000087087	protein_coding	+	SRRT	chr7:100472732-100486285	64.1657	105.325	92.7974	68.1168	105.103	121.597	0.706296	0.525435	0.618357	0.826815
ENSG00000086504	protein_coding	-	MRPL28	chr16:417383-420527	64.1633	67.7901	78.5302	50.0771	41.1874	49.1319	0.0781413	0.287443	-0.275864	-0.0269477
ENSG00000108946	protein_coding	+	PRKAR1A	chr17:66507920-66547460	64.161	70.9218	70.9421	86.068	87.8692	86.078	0.14242	0.142828	0.0295409	0.000165688
ENSG00000176087	protein_coding	+	SLC35A4	chr5:139944040-139948688	64.157	36.4792	46.1532	39.6421	18.0453	19.7887	-0.79783	-0.466564	-1.09354	-0.967175
ENSG00000132612	protein_coding	+	VPS4A	chr16:69345258-69358949	64.1501	51.3655	65.8599	32.4261	19.8111	19.0001	-0.315151	0.0373738	-0.683622	-0.740968
ENSG00000128626	protein_coding	+	MRPS12	chr19:39421187-39423802	64.0866	32.3415	33.3409	48.2357	25.5513	21.6329	-0.965042	-0.922433	-0.890922	-1.12128
ENSG00000167157	protein_coding	+	PRRX2	chr9:132427919-132484875	63.9512	41.167	34.5221	51.8475	22.1712	22.7627	-0.623242	-0.870639	-1.1895	-1.15314
ENSG00000205323	protein_coding	-	SARNP	chr12:56146246-56211540	63.9319	75.7823	77.4242	48.6796	55.503	49.6311	0.241846	0.272371	0.185674	0.0273703
ENSG00000106268	protein_coding	+	NUDT1	chr7:2281856-2290781	63.9038	77.2424	86.4292	62.7968	62.706	77.9493	0.269648	0.429812	-0.00205481	0.307442
ENSG00000163541	protein_coding	-	SUCLG1	chr2:84650646-84687169	63.8504	73.6048	74.6049	35.2926	35.0967	28.947	0.202153	0.221364	-0.00780846	-0.277264
ENSG00000114503	protein_coding	-	NCBP2	chr3:196662272-196669468	63.8323	52.241	64.3327	87.5699	64.2164	73.7683	-0.284175	0.0110925	-0.441582	-0.24439
ENSG00000159210	protein_coding	-	SNF8	chr17:47006677-47022479	63.8323	69.7248	87.681	73.8059	68.3821	87.3834	0.125503	0.451912	-0.108589	0.240623
ENSG00000141543	protein_coding	-	EIF4A3	chr17:78109012-78120982	63.7458	61.6307	57.7242	66.7481	62.1631	33.3179	-0.0479166	-0.140831	-0.101099	-0.981219
ENSG00000161800	protein_coding	-	RACGAP1	chr12:50370705-50426919	63.7204	39.7949	33.8849	41.8309	25.0923	23.2492	-0.665832	-0.891618	-0.715028	-0.820715
ENSG00000198176	protein_coding	+	TFDP1	chr13:114239012-114295785	63.6992	63.05	70.5108	150.8	159.602	176.173	-0.0145493	0.144413	0.0813181	0.222987
ENSG00000073578	protein_coding	+	SDHA	chr5:218355-256815	63.657	64.2518	53.4818	89.629	97.314	67.5399	0.0132111	-0.247032	0.117424	-0.403029
ENSG00000121749	protein_coding	+	TBC1D15	chr12:72233486-72320629	63.642	46.9379	38.9057	34.9511	36.2012	19.05	-0.431305	-0.695877	0.0493132	-0.842434
ENSG00000198898	protein_coding	+	CAPZA2	chr7:116451123-116562103	63.5575	92.9798	62.1123	102.149	123.453	81.7565	0.541766	-0.0326635	0.270871	-0.317785
ENSG00000119185	protein_coding	-	ITGB1BP1	chr2:9543603-9563676	63.5309	61.042	75.0244	44.6273	37.524	38.284	-0.056745	0.236472	-0.24414	-0.215955
ENSG00000156642	protein_coding	-	NPTN	chr15:73852354-73926475	63.5249	77.7531	68.037	80.6656	92.7484	71.2737	0.287481	0.0975138	0.199066	-0.176258
ENSG00000088205	protein_coding	+	DDX18	chr2:118572225-118589955	63.5197	48.1101	48.6491	56.3464	44.4795	37.8052	-0.39372	-0.377972	-0.334487	-0.563453
ENSG00000196083	protein_coding	+	IL1RAP	chr3:190231839-190375843	63.3744	55.4548	45.9508	61.7568	36.3013	26.455	-0.189391	-0.455337	-0.750546	-1.1927
ENSG00000139641	protein_coding	+	ESYT1	chr12:56512033-56538455	63.3474	58.2676	70.8114	43.0419	30.9321	38.4374	-0.118638	0.158331	-0.463869	-0.159312
ENSG00000125656	protein_coding	+	CLPP	chr19:6361462-6368919	63.3304	49.5203	61.2884	38.1465	25.2885	29.4986	-0.348637	-0.0465371	-0.574451	-0.36014
ENSG00000135506	protein_coding	+	OS9	chr12:58087737-58115340	63.317	78.088	93.59	40.6345	48.0171	58.5643	0.298259	0.556488	0.235506	0.516668
ENSG00000155096	protein_coding	-	AZIN1	chr8:103838584-103906092	63.31	63.6263	52.8034	61.0119	64.0648	59.6101	0.00707831	-0.257346	0.0693322	-0.0329869
ENSG00000119013	protein_coding	+	NDUFB3	chr2:201936155-201950473	63.2835	71.3892	92.3547	106.115	102.417	101.953	0.171326	0.538274	-0.0506872	-0.0571747
ENSG00000140937	protein_coding	-	CDH11	chr16:64977655-65160015	63.2824	54.014	32.1715	134.113	114.967	84.1341	-0.224625	-0.95448	-0.220452	-0.666357
ENSG00000112237	protein_coding	-	CCNC	chr6:99990255-100016849	63.2776	51.0133	52.0043	62.056	48.8035	33.8482	-0.305435	-0.278207	-0.340387	-0.85555
ENSG00000065135	protein_coding	+	GNAI3	chr1:110091232-110136975	63.1923	59.7428	46.3448	69.3373	70.9238	38.7684	-0.0796868	-0.439194	0.0321793	-0.822667
ENSG00000173744	protein_coding	+	AGFG1	chr2:228336867-228425930	63.1626	61.626	33.9682	49.0142	52.7294	24.6885	-0.0349709	-0.875689	0.103374	-0.961215
ENSG00000151239	protein_coding	-	TWF1	chr12:44187525-44200178	63.083	68.2876	71.5085	39.3222	38.3085	31.7416	0.112655	0.178208	-0.036733	-0.30045
ENSG00000171873	protein_coding	-	ADRA1D	chr20:4201328-4229721	63.0561	19.6233	18.7915	59.3549	23.8064	13.6322	-1.63506	-1.69446	-1.28276	-2.04432
ENSG00000175868	protein_coding	+	CALCB	chr11:14926542-15103888	63.0516	65.6463	74.6174	74.7789	88.7396	87.3404	0.0572902	0.239484	0.243949	0.221277
ENSG00000117419	protein_coding	-	ERI3	chr1:44686741-44820932	63.0305	63.4971	78.4621	78.643	59.3484	65.4743	0.010475	0.311508	-0.400232	-0.260751
ENSG00000171222	protein_coding	-	SCAND1	chr20:34541538-34547394	62.9176	36.6567	36.372	45.4927	28.7052	24.6915	-0.763307	-0.774255	-0.646289	-0.855713
ENSG00000150938	protein_coding	+	CRIM1	chr2:36583068-36778278	62.915	73.7795	50.5216	14.5722	14.5256	13.9182	0.226488	-0.310977	-0.00432376	-0.0618993
ENSG00000204673	protein_coding	-	AKT1S1	chr19:50372294-50381716	62.8922	59.0456	72.7095	44.7289	38.7014	40.1025	-0.0895813	0.206211	-0.203916	-0.15388
ENSG00000187051	protein_coding	-	RPS19BP1	chr22:39925097-39928860	62.8776	42.7168	59.8193	49.6068	29.12	31.1356	-0.547122	-0.0707809	-0.748609	-0.655159
ENSG00000187239	protein_coding	-	FNBP1	chr9:132649465-132805473	62.8569	51.4976	39.5254	26.8875	19.146	14.5863	-0.282591	-0.656016	-0.469125	-0.83934
ENSG00000097021	protein_coding	-	ACOT7	chr1:6324328-6454451	62.8415	75.9554	87.5433	38.2127	33.5368	33.9494	0.269528	0.471889	-0.183187	-0.166053
ENSG00000179051	protein_coding	-	RCC2	chr1:17733255-17766220	62.841	43.1679	28.5073	110.743	81.4198	44.5587	-0.531485	-1.11341	-0.439122	-1.29439
ENSG00000130558	protein_coding	+	OLFM1	chr9:137967267-138013025	62.8082	57.1939	67.641	45.3791	31.4219	40.579	-0.132874	0.105329	-0.516506	-0.15762
ENSG00000106305	protein_coding	+	AIMP2	chr7:6048875-6063465	62.7994	31.4332	23.4915	53.7177	15.7253	6.92772	-0.976071	-1.38126	-1.70998	-2.78703
ENSG00000170043	protein_coding	-	TRAPPC1	chr17:7833662-7835441	62.7923	72.0543	87.5497	48.3052	56.1751	59.6333	0.195587	0.473105	0.213647	0.298371
ENSG00000145833	protein_coding	+	DDX46	chr5:134094468-134190823	62.7849	50.8541	48.8081	41.1172	28.6347	34.606	-0.298757	-0.356835	-0.507122	-0.242289
ENSG00000099956	protein_coding	+	SMARCB1	chr22:24129149-24176703	62.7612	49.6415	58.5344	76.9091	49.5397	48.3873	-0.332359	-0.0989553	-0.624375	-0.657652
ENSG00000006625	protein_coding	-	GGCT	chr7:30536236-30591095	62.7203	56.523	62.9273	63.5371	57.4557	41.2471	-0.147614	0.0046791	-0.142785	-0.611276
ENSG00000148950	protein_coding	-	IMMP1L	chr11:31453947-31531192	62.7111	94.2356	77.1473	52.0618	47.4863	24.4572	0.579956	0.294651	-0.130096	-1.0596
ENSG00000165609	protein_coding	-	NUDT5	chr10:12207323-12238143	62.6276	57.499	68.5782	29.5842	24.4817	23.3965	-0.121241	0.128983	-0.263325	-0.326112
ENSG00000109805	protein_coding	+	NCAPG	chr4:17812524-17846485	62.5715	52.2062	27.0772	18.6975	17.0732	11.09	-0.256786	-1.17898	-0.124161	-0.704198
ENSG00000143398	protein_coding	+	PIP5K1A	chr1:151170424-151222012	62.5525	30.6505	24.9994	58.5859	29.6001	22.4558	-1.00572	-1.28947	-0.961435	-1.34503
ENSG00000087088	protein_coding	+	BAX	chr19:49458071-49465055	62.5095	52.488	68.8923	50.926	33.5867	52.2247	-0.247757	0.138161	-0.58624	0.0356388
ENSG00000172590	protein_coding	+	MRPL52	chr14:23299087-23304246	62.4715	65.419	78.4308	49.7652	37.5578	53.0455	0.0654871	0.32359	-0.396817	0.0903346
ENSG00000146242	protein_coding	+	TPBG	chr6:83072922-83080545	62.4325	45.2392	29.3933	35.892	33.3537	21.9213	-0.456106	-1.06147	-0.102843	-0.686619
ENSG00000144867	protein_coding	+	SRPRB	chr3:133502876-133544616	62.4268	53.2972	58.7038	56.7586	46.6166	41.1039	-0.224215	-0.0872698	-0.278571	-0.456082
ENSG00000100554	protein_coding	-	ATP6V1D	chr14:67761087-67826982	62.3622	69.3157	66.3206	34.2588	34.1692	35.899	0.150224	0.0874256	-0.00367086	0.0655983
ENSG00000182220	protein_coding	+	ATP6AP2	chrX:40440145-40465889	62.3137	80.8231	90.6016	90.0631	114.545	124.633	0.36999	0.532855	0.343516	0.464277
ENSG00000148335	protein_coding	+	NTMT1	chr9:132371162-132398209	62.2856	32.7845	36.2006	35.9314	17.3618	19.6034	-0.905516	-0.766551	-1.00814	-0.841966
ENSG00000163882	protein_coding	+	POLR2H	chr3:184079505-184086384	62.2693	34.4241	39.1397	75.0666	49.5647	42.4673	-0.836774	-0.656476	-0.589133	-0.807333
ENSG00000105058	protein_coding	+	FAM32A	chr19:16296190-16302857	62.2294	49.5471	45.9671	32.5285	25.8123	21.8618	-0.322967	-0.428945	-0.322493	-0.552449
ENSG00000185803	protein_coding	+	SLC52A2	chr8:145577794-145584932	62.1897	43.5373	41.847	30.9718	22.4039	18.067	-0.504675	-0.560495	-0.450051	-0.745722
ENSG00000164182	protein_coding	+	NDUFAF2	chr5:60240955-60448853	62.1562	69.7935	72.8741	77.3436	74.0662	43.1134	0.164693	0.226144	-0.061652	-0.828598
ENSG00000105393	protein_coding	+	BABAM1	chr19:17378158-17392058	62.101	70.7057	75.409	32.2681	35.9521	38.9377	0.184425	0.27608	0.151517	0.263612
ENSG00000136718	protein_coding	+	IMP4	chr2:131099797-131105383	62.071	36.3439	34.791	46.3768	27.8145	19.6847	-0.756104	-0.81738	-0.717386	-1.19562
ENSG00000173726	protein_coding	-	TOMM20	chr1:235272650-235292251	61.9572	65.2063	54.4905	177.025	200.578	164.138	0.0725971	-0.182131	0.179258	-0.108408
ENSG00000134779	protein_coding	-	TPGS2	chr18:34359986-34409158	61.939	74.7093	88.0547	66.2578	81.0971	82.4246	0.266516	0.500737	0.28763	0.310771
ENSG00000136193	protein_coding	-	SCRN1	chr7:29959718-30029905	61.8135	49.7163	50.8185	13.102	7.80715	11.5313	-0.308625	-0.277607	-0.679153	-0.170364
ENSG00000174851	protein_coding	-	YIF1A	chr11:66052050-66056641	61.8083	60.3822	70.4501	54.3365	39.0037	34.9888	-0.0331349	0.185981	-0.468098	-0.620683
ENSG00000076043	protein_coding	+	REXO2	chr11:114310107-114321001	61.7595	71.8537	65.7344	34.1541	37.7499	25.0923	0.215168	0.0885968	0.1405	-0.430069
ENSG00000124172	protein_coding	-	ATP5E	chr20:57600521-57607437	61.7459	77.4288	76.1427	68.7496	93.9571	101.597	0.321862	0.298008	0.445091	0.556732
ENSG00000104687	protein_coding	-	GSR	chr8:30535582-30585443	61.7436	59.5019	52.4567	41.9831	34.8902	39.5847	-0.0524879	-0.231098	-0.26018	-0.0828336
ENSG00000197498	protein_coding	+	RPF2	chr6:111303217-111349466	61.7295	31.3959	32.2842	51.9536	19.6306	14.1389	-0.953333	-0.914307	-1.35994	-1.80647
ENSG00000082641	protein_coding	+	NFE2L1	chr17:46125690-46138849	61.6834	40.6608	47.2975	37.1374	28.2196	23.0915	-0.589393	-0.376135	-0.38427	-0.662682
ENSG00000104853	protein_coding	+	CLPTM1	chr19:45457841-45496599	61.6378	73.9258	74.3023	46.4007	49.1213	44.4477	0.258429	0.26566	0.0805155	-0.0607011
ENSG00000109534	protein_coding	+	GAR1	chr4:110736665-110745893	61.5914	47.2271	36.6663	55.502	39.2996	19.8764	-0.37612	-0.73269	-0.487536	-1.43643
ENSG00000007080	protein_coding	+	CCDC124	chr19:18043824-18054800	61.5808	67.2132	84.8122	41.8848	39.3151	55.752	0.124331	0.455463	-0.0891461	0.404205
ENSG00000101266	protein_coding	-	CSNK2A1	chr20:459115-524465	61.5737	49.1041	31.6011	82.5305	64.4458	41.3445	-0.320628	-0.940636	-0.352002	-0.980128
ENSG00000065548	protein_coding	+	ZC3H15	chr2:187350882-187374090	61.5436	52.6	37.762	55.827	39.2329	26.8599	-0.222629	-0.690219	-0.498201	-1.02839
ENSG00000072506	protein_coding	-	HSD17B10	chrX:53458205-53461320	61.5207	65.135	77.5128	60.7806	61.3992	68.3166	0.08108	0.328594	0.0143737	0.166047
ENSG00000269893	lincRNA	+	SNHG8	chr4:119199863-119200978	61.4444	27.8224	40.4643	46.1353	40.2157	52.2272	-1.11538	-0.590702	-0.193614	0.175356
ENSG00000013810	protein_coding	+	TACC3	chr4:1723226-1746898	61.4222	37.6776	29.7833	40.1023	25.2132	26.2711	-0.690561	-1.01991	-0.648926	-0.591846
ENSG00000118733	protein_coding	-	OLFM3	chr1:102268129-102462586	61.4172	62.8032	68.6668	6.62802	3.78905	3.98005	0.0316851	0.158528	-0.671569	-0.615148
ENSG00000150768	protein_coding	+	DLAT	chr11:111895537-111935114	61.336	49.2681	43.8159	34.971	25.9064	21.3139	-0.310422	-0.476055	-0.418885	-0.688892
ENSG00000179295	protein_coding	+	PTPN11	chr12:112856154-112947717	61.2972	66.5378	71.5098	60.7834	62.5758	64.6337	0.116528	0.219009	0.0412584	0.0872175
ENSG00000087586	protein_coding	-	AURKA	chr20:54944444-54967393	61.233	17.7361	4.56276	50.943	21.693	7.9154	-1.73186	-3.48381	-1.19468	-2.54256
ENSG00000115234	protein_coding	+	SNX17	chr2:27593388-27599995	61.231	52.7191	67.1753	60.3697	32.9131	39.5034	-0.212198	0.131616	-0.855684	-0.599484
ENSG00000132155	protein_coding	-	RAF1	chr3:12625099-12705725	61.144	82.7523	46.9671	55.9652	74.6517	36.9715	0.430514	-0.37357	0.409292	-0.585164
ENSG00000166200	protein_coding	-	COPS2	chr15:49398267-49447858	61.1204	62.0458	36.8064	47.2325	50.4011	25.2113	0.0213331	-0.716437	0.0917936	-0.879817
ENSG00000084733	protein_coding	+	RAB10	chr2:26256975-26360323	61.1034	57.2214	38.7723	80.4257	63.2042	54.0083	-0.0931227	-0.642908	-0.342817	-0.565835
ENSG00000165689	protein_coding	-	SDCCAG3	chr9:139296376-139305061	61.0676	30.1795	38.3638	28.6095	10.7337	16.1949	-0.993243	-0.656971	-1.3354	-0.784079
ENSG00000166797	protein_coding	-	FAM96A	chr15:64364757-64386217	61.0543	54.742	67.9642	66.2853	56.6665	60.4103	-0.154766	0.152316	-0.222558	-0.131811
ENSG00000127540	protein_coding	-	UQCR11	chr19:1597170-1605480	61.0372	68.7319	86.6976	52.2441	69.9918	74.175	0.168685	0.499404	0.415031	0.497631
ENSG00000100473	protein_coding	+	COCH	chr14:31343719-31364271	61.0336	60.4785	71.6663	49.5235	43.2709	55.3994	-0.0129679	0.228237	-0.190596	0.158725
ENSG00000105364	protein_coding	+	MRPL4	chr19:10362576-10370721	60.9449	50.1132	52.822	40.2947	29.4396	25.8375	-0.27729	-0.20279	-0.440007	-0.621706
ENSG00000169139	protein_coding	+	UBE2V2	chr8:48920959-48977268	60.8933	30.8312	46.3554	71.0767	28.3862	56.8022	-0.959342	-0.386254	-1.29439	-0.318409
ENSG00000122140	protein_coding	+	MRPS2	chr9:138391829-138396519	60.8911	35.1824	29.2476	35.491	28.1329	12.8434	-0.774444	-1.03291	-0.324891	-1.39834
ENSG00000151247	protein_coding	-	EIF4E	chr4:99792834-99851788	60.8834	38.3213	21.8427	64.1063	41.3885	24.1805	-0.654241	-1.43782	-0.619124	-1.37049
ENSG00000182534	protein_coding	-	MXRA7	chr17:74668632-74707098	60.882	80.2734	88.1006	40.1313	47.3845	48.458	0.393263	0.525915	0.234308	0.265967
ENSG00000116062	protein_coding	+	MSH6	chr2:47922668-48037240	60.8468	40.0443	21.9583	58.5682	42.9851	14.3117	-0.591517	-1.42968	-0.437527	-1.95991
ENSG00000127616	protein_coding	+	SMARCA4	chr19:11071597-11176071	60.8312	59.9545	66.5421	48.9036	44.1257	55.2036	-0.0206023	0.127452	-0.145195	0.171519
ENSG00000136270	protein_coding	-	TBRG4	chr7:45139698-45151646	60.7806	33.8107	30.0678	51.1993	23.5902	13.9977	-0.827623	-0.991734	-1.08595	-1.79929
ENSG00000169689	protein_coding	-	STRA13	chr17:79976577-79981983	60.7705	60.0761	74.9892	39.8035	34.5377	42.7772	-0.0163101	0.298876	-0.199343	0.101487
ENSG00000168488	protein_coding	+	ATXN2L	chr16:28834355-28848558	60.7498	52.2327	43.4142	62.5211	64.2297	50.8814	-0.214122	-0.475413	0.0382931	-0.292018
ENSG00000172239	protein_coding	-	PAIP1	chr5:43526368-43557860	60.749	58.3463	46.231	72.0179	62.9392	41.8024	-0.0572577	-0.386682	-0.191549	-0.770558
ENSG00000100813	protein_coding	-	ACIN1	chr14:23527772-23564823	60.7197	40.941	27.309	65.7872	67.6192	48.8363	-0.55737	-1.12447	0.0390407	-0.422375
ENSG00000127564	protein_coding	-	PKMYT1	chr16:3018024-3030540	60.6484	33.8535	41.6112	26.4997	12.0623	12.0282	-0.82276	-0.532831	-1.07401	-1.07778
ENSG00000138095	protein_coding	-	LRPPRC	chr2:44113646-44223144	60.6391	68.4613	47.7479	75.0058	83.8614	68.7427	0.172364	-0.338506	0.158999	-0.124067
ENSG00000072042	protein_coding	-	RDH11	chr14:68143517-68162531	60.5931	50.141	59.3453	28.527	23.5867	23.7528	-0.268288	-0.0295273	-0.264157	-0.254443
ENSG00000108468	protein_coding	-	CBX1	chr17:46147413-46178883	60.5565	74.9946	76.2108	62.78	71.3396	65.5074	0.303986	0.326891	0.181682	0.0604108
ENSG00000141552	protein_coding	+	ANAPC11	chr17:79848665-79858867	60.5419	64.6676	80.7144	59.6823	65.8483	72.9952	0.0936127	0.409021	0.139615	0.286156
ENSG00000250479	protein_coding	-	CHCHD10	chr22:24108020-24110630	60.4276	48.5422	62.598	53.5533	27.0571	25.3542	-0.310229	0.0500944	-0.959301	-1.04963
ENSG00000146918	protein_coding	-	NCAPG2	chr7:158424002-158497520	60.4167	68.4198	59.2954	40.5231	43.0804	38.7055	0.176716	-0.0265831	0.0862232	-0.0645753
ENSG00000133119	protein_coding	+	RFC3	chr13:34392185-34540695	60.3628	55.4587	35.2951	40.9321	45.8584	25.5379	-0.120168	-0.75759	0.160253	-0.660001
ENSG00000082781	protein_coding	-	ITGB5	chr3:124480794-124620265	60.3204	57.2968	63.2367	38.8298	28.9766	39.6197	-0.0729504	0.0670307	-0.410011	0.0283313
ENSG00000109133	protein_coding	+	TMEM33	chr4:41937136-41962589	60.3106	60.1619	55.1096	54.609	51.9688	41.3286	-0.0035033	-0.127889	-0.0701756	-0.393686
ENSG00000160783	protein_coding	+	PMF1	chr1:156182783-156212874	60.189	58.2628	63.414	45.3951	39.1453	38.8624	-0.0461455	0.074102	-0.208741	-0.218944
ENSG00000133316	protein_coding	-	WDR74	chr11:62599813-62609281	60.1754	67.096	31.9977	53.8459	68.9537	43.775	0.154618	-0.890586	0.351017	-0.29269
ENSG00000213190	protein_coding	+	MLLT11	chr1:151030233-151040970	60.17	57.3611	58.0731	16.0096	14.5472	11.6738	-0.0678172	-0.050323	-0.129694	-0.4245
ENSG00000149357	protein_coding	-	LAMTOR1	chr11:71796940-71814433	60.1335	48.4376	68.3746	67.5729	46.3333	55.7414	-0.306354	0.182444	-0.534783	-0.273237
ENSG00000114956	protein_coding	+	DGUOK	chr2:74153952-74186088	60.0794	62.5504	79.6761	61.8851	53.4905	60.8094	0.0572153	0.401455	-0.206713	-0.024892
ENSG00000139921	protein_coding	+	TMX1	chr14:51706879-51722759	60.0757	59.4674	60.0769	43.4535	52.2204	49.7739	-0.0144409	2.83454e-05	0.259682	0.19179
ENSG00000182197	protein_coding	-	EXT1	chr8:118806728-119124092	60.0654	67.75	30.7281	35.8054	32.9927	17.5862	0.171005	-0.944594	-0.114692	-0.985686
ENSG00000174231	protein_coding	-	PRPF8	chr17:1553922-1588176	60.0447	75.7125	69.3131	47.4632	52.6568	52.1358	0.329596	0.203927	0.146871	0.132795
ENSG00000112787	protein_coding	+	FBRSL1	chr12:133066136-133161774	60.0344	34.7282	31.6259	48.3204	35.8717	28.0644	-0.772559	-0.903605	-0.419671	-0.762931
ENSG00000049245	protein_coding	+	VAMP3	chr1:7831328-7841492	60.0344	66.408	67.8684	66.0494	65.6672	57.1038	0.143297	0.17422	-0.00824729	-0.206592
ENSG00000113161	protein_coding	+	HMGCR	chr5:74632153-74657929	60.0146	27.8868	12.8927	78.0048	52.2986	18.4507	-1.07874	-2.13483	-0.567843	-2.02212
ENSG00000174804	protein_coding	-	FZD4	chr11:86656720-86666433	59.9905	48.6209	15.1295	23.9769	27.5714	14.7425	-0.297637	-1.91888	0.193977	-0.66593
ENSG00000125107	protein_coding	-	CNOT1	chr16:58553854-58663790	59.929	51.3708	41.5464	46.0069	38.0312	26.339	-0.218366	-0.518092	-0.268245	-0.781912
ENSG00000134697	protein_coding	-	GNL2	chr1:38032416-38061536	59.9053	40.9738	26.5531	70.1127	46.0461	27.4353	-0.537079	-1.14435	-0.596032	-1.32242
ENSG00000171497	protein_coding	-	PPID	chr4:159630285-159644548	59.8998	54.0414	56.9522	32.5051	26.5353	22.7085	-0.14592	-0.0715741	-0.283098	-0.498976
ENSG00000094916	protein_coding	-	CBX5	chr12:54624723-54673886	59.8896	42.6588	41.315	58.2151	36.7929	37.9002	-0.479923	-0.525027	-0.64785	-0.606188
ENSG00000111641	protein_coding	-	NOP2	chr12:6666028-6677857	59.8381	49.6395	18.5869	42.5839	39.5195	14.1524	-0.264712	-1.63509	-0.105179	-1.52425
ENSG00000197045	protein_coding	-	GMFB	chr14:54941201-54955914	59.8282	69.4256	59.8079	45.2922	50.8677	45.2851	0.21136	-0.000481546	0.164067	-0.000221288
ENSG00000101132	protein_coding	+	PFDN4	chr20:52824385-52844591	59.7667	67.3227	65.0732	72.7024	70.0422	52.5594	0.169084	0.120784	-0.0530353	-0.460572
ENSG00000084754	protein_coding	-	HADHA	chr2:26413503-26467594	59.7022	66.917	75.4612	57.5942	61.933	59.8292	0.162024	0.332979	0.103059	0.0540062
ENSG00000134287	protein_coding	-	ARF3	chr12:49329505-49351334	59.6384	66.2487	64.0861	65.9372	79.3715	63.1452	0.149275	0.102118	0.263876	-0.0614669
ENSG00000164024	protein_coding	+	METAP1	chr4:99916770-99983964	59.6378	74.5479	45.9919	59.4171	72.6034	40.421	0.317174	-0.367805	0.284815	-0.544595
ENSG00000197965	protein_coding	+	MPZL1	chr1:167690428-167761156	59.5681	50.7128	48.6256	53.0768	44.7149	20.9268	-0.228037	-0.287474	-0.242345	-1.30231
ENSG00000001630	protein_coding	-	CYP51A1	chr7:91741464-91772266	59.509	59.0804	64.0297	51.9573	45.9158	24.1908	-0.0102553	0.103949	-0.174756	-1.07193
ENSG00000143545	protein_coding	-	RAB13	chr1:153954126-153958834	59.4269	61.7265	78.019	39.1167	40.3804	50.4688	0.0538841	0.387009	0.0447447	0.359495
ENSG00000108588	protein_coding	-	CCDC47	chr17:61822609-61853711	59.4058	54.2625	51.5605	50.6766	46.3258	39.8041	-0.128386	-0.200708	-0.126884	-0.340797
ENSG00000198805	protein_coding	+	PNP	chr14:20937112-20945253	59.3575	51.2698	42.5976	27.1622	25.2667	10.6878	-0.207555	-0.469284	-0.100525	-1.26876
ENSG00000179134	protein_coding	+	SAMD4B	chr19:39833035-39876350	59.3392	45.9498	73.4165	51.9267	23.0697	36.9435	-0.361977	0.302527	-1.13678	-0.480143
ENSG00000148362	protein_coding	+	C9orf142	chr9:139886869-139888436	59.312	51.9037	61.4373	47.2119	39.6232	46.7109	-0.189076	0.0499631	-0.247085	-0.0150704
ENSG00000099246	protein_coding	+	RAB18	chr10:27793196-27831143	59.2735	50.1611	33.3196	38.0014	32.2656	17.227	-0.236477	-0.812491	-0.229495	-1.09745
ENSG00000161999	protein_coding	-	JMJD8	chr16:731670-734529	59.2695	57.2876	77.3138	53.6627	51.4279	58.9293	-0.0482391	0.377838	-0.060222	0.132705
ENSG00000144028	protein_coding	-	SNRNP200	chr2:96940073-96971297	59.2547	76.7075	70.4136	68.5854	86.6162	85.4151	0.36698	0.245125	0.332413	0.312499
ENSG00000127774	protein_coding	+	EMC6	chr17:3572108-3572962	59.244	24.4212	24.8453	30.4736	11.8581	8.31357	-1.24479	-1.22092	-1.29146	-1.75674
ENSG00000113643	protein_coding	+	RARS	chr5:167913449-167946304	59.21	48.6577	43.2647	60.1384	35.3783	21.5758	-0.277986	-0.443846	-0.749001	-1.4373
ENSG00000186522	protein_coding	-	SEPT10	chr2:110300558-110371783	59.1071	67.2346	71.5902	31.2771	30.7845	32.7932	0.182968	0.272239	-0.0221876	0.066222
ENSG00000163811	protein_coding	+	WDR43	chr2:29117508-29171088	59.0576	26.5882	6.30641	50.1322	40.1079	10.3038	-1.1223	-3.03911	-0.314816	-2.17742
ENSG00000125445	protein_coding	+	MRPS7	chr17:73257754-73262454	59.0146	46.0465	59.9717	63.5906	34.0239	42.4042	-0.351226	0.0228263	-0.882984	-0.57349
ENSG00000177971	protein_coding	-	IMP3	chr15:75931425-75941047	58.9949	22.2424	9.28739	43.5057	25.1718	11.5085	-1.36808	-2.54396	-0.765977	-1.83108
ENSG00000214022	protein_coding	+	REPIN1	chr7:150065277-150071133	58.9815	35.3084	33.7093	34.3773	21.563	15.5713	-0.724214	-0.789195	-0.648865	-1.09414
ENSG00000165416	protein_coding	+	SUGT1	chr13:53226843-53275044	58.9705	87.7386	63.075	62.0312	83.8494	46.8454	0.565309	0.0955086	0.428838	-0.397686
ENSG00000145247	protein_coding	-	OCIAD2	chr4:48887035-48908954	58.9675	62.3397	73.2602	28.7209	26.5442	21.9124	0.0789292	0.308408	-0.109729	-0.375349
ENSG00000137693	protein_coding	+	YAP1	chr11:101981191-102104154	58.9404	71.6804	51.0409	17.8113	17.5888	16.2153	0.278038	-0.203883	-0.0171659	-0.127908
ENSG00000184432	protein_coding	-	COPB2	chr3:139074441-139108574	58.9286	56.1897	60.3565	70.9828	63.4481	61.1616	-0.0674893	0.0339715	-0.159514	-0.211629
ENSG00000134686	protein_coding	-	PHC2	chr1:33789223-33896653	58.9173	26.6784	18.8084	59.8683	33.5146	21.0339	-1.11421	-1.59686	-0.818484	-1.46597
ENSG00000124155	protein_coding	+	PIGT	chr20:44044716-44054884	58.8602	75.4992	85.6812	45.9061	61.2439	61.4155	0.353848	0.534122	0.408157	0.412129
ENSG00000178531	protein_coding	-	CTXN1	chr19:7989371-7991051	58.8097	54.4484	65.2216	35.1899	34.6524	50.1657	-0.109234	0.146922	-0.0215879	0.49959
ENSG00000117335	protein_coding	+	CD46	chr1:207925401-207968858	58.8075	80.7235	79.8985	57.7835	67.2775	56.4123	0.450425	0.435787	0.215999	-0.0340514
ENSG00000198952	protein_coding	-	SMG5	chr1:156219014-156252620	58.8033	47.4793	54.4104	57.4529	44.9023	34.0041	-0.302856	-0.110068	-0.348708	-0.739751
ENSG00000089159	protein_coding	-	PXN	chr12:120648249-120703574	58.7935	51.0934	47.6404	32.4683	24.5229	17.5463	-0.198888	-0.297834	-0.391003	-0.851664
ENSG00000066044	protein_coding	-	ELAVL1	chr19:8023462-8070543	58.7874	50.0938	47.4764	50.5291	41.1665	41.1769	-0.226693	-0.302559	-0.28929	-0.288934
ENSG00000145782	protein_coding	-	ATG12	chr5:115163892-115177555	58.7527	52.9603	61.5114	45.5072	39.143	36.8875	-0.147106	0.0651154	-0.212306	-0.295732
ENSG00000128789	protein_coding	+	PSMG2	chr18:12658736-12725739	58.7524	27.6298	18.3443	44.7555	16.7686	12.4909	-1.06148	-1.62709	-1.36462	-1.76196
ENSG00000049541	protein_coding	-	RFC2	chr7:73645828-73668774	58.7416	42.9036	45.6443	48.6181	28.5364	20.6137	-0.444397	-0.357035	-0.748372	-1.19892
ENSG00000184047	protein_coding	-	DIABLO	chr12:122692209-122712081	58.7343	28.1535	24.4497	46.8688	24.2546	14.3422	-1.03489	-1.23091	-0.922539	-1.64158
ENSG00000120889	protein_coding	-	TNFRSF10B	chr8:22877645-22926692	58.728	43.29	35.1224	40.4936	28.3841	21.0631	-0.431426	-0.725514	-0.497853	-0.911253
ENSG00000114491	protein_coding	+	UMPS	chr3:124449212-124464040	58.6883	9.98201	6.09835	47.3501	9.69332	6.21693	-2.44231	-3.07189	-2.17681	-2.74406
ENSG00000129055	protein_coding	-	ANAPC13	chr3:134196547-134205558	58.671	37.5049	42.7249	62.9866	36.5326	40.8416	-0.631988	-0.448575	-0.769626	-0.612832
ENSG00000092531	protein_coding	+	SNAP23	chr15:42783430-42837547	58.5893	57.5296	65.2932	30.6837	26.9261	30.6646	-0.0258869	0.153808	-0.182127	-0.000869967
ENSG00000169297	protein_coding	-	NR0B1	chrX:30322322-30327715	58.5652	17.5865	7.96694	25.2263	8.20165	8.09519	-1.68021	-2.73178	-1.51105	-1.52784
ENSG00000147687	protein_coding	-	TATDN1	chr8:125500725-125551699	58.556	46.7045	59.8547	26.8497	18.6077	24.6204	-0.320121	0.0311218	-0.506241	-0.120369
ENSG00000124789	protein_coding	-	NUP153	chr6:17615268-17706656	58.5287	28.8918	12.6998	44.7795	22.6047	11.3865	-0.993836	-2.11943	-0.955628	-1.88593
ENSG00000140365	protein_coding	+	COMMD4	chr15:75628231-75634268	58.5274	58.5866	71.6282	49.7388	47.1598	57.062	0.00143405	0.286976	-0.07526	0.194505
ENSG00000105700	protein_coding	+	KXD1	chr19:18668571-18680197	58.4837	46.0391	57.0852	32.2141	19.4608	24.9769	-0.338634	-0.0343238	-0.698933	-0.354567
ENSG00000112473	protein_coding	+	SLC39A7	chr6:33168221-33172216	58.4454	55.6102	58.3949	50.5525	53.1388	40.2287	-0.0705032	-0.00122612	0.0706205	-0.322393
ENSG00000155463	protein_coding	+	OXA1L	chr14:23235730-23241007	58.3876	38.5963	48.907	78.9153	61.3622	64.5337	-0.584796	-0.25092	-0.3578	-0.286235
ENSG00000176101	protein_coding	+	SSNA1	chr9:140083098-140084822	58.387	51.8032	59.1031	47.1136	39.9625	43.3451	-0.169522	0.0172922	-0.232141	-0.11767
ENSG00000169727	protein_coding	+	GPS1	chr17:80008566-80015346	58.3471	62.732	78.5308	60.1496	56.2745	58.8716	0.10284	0.422336	-0.0944501	-0.0304712
ENSG00000125877	protein_coding	+	ITPA	chr20:3189513-3204516	58.3226	52.5795	69.5023	66.6925	46.1742	48.532	-0.146901	0.249088	-0.520998	-0.450635
ENSG00000063978	protein_coding	+	RNF4	chr4:2463946-2627047	58.297	53.8614	19.0116	49.596	46.8973	15.1801	-0.112168	-1.56712	-0.079079	-1.6448
ENSG00000169718	protein_coding	-	DUS1L	chr17:80015381-80023763	58.2342	50.3484	63.0981	66.1642	54.1458	60.9793	-0.206111	0.113851	-0.284441	-0.115906
ENSG00000146670	protein_coding	-	CDCA5	chr11:64833771-64851636	58.2341	46.5265	24.4378	40.2954	40.406	15.8092	-0.317696	-1.21945	0.00385875	-1.29673
ENSG00000228300	protein_coding	+	C19orf24	chr19:1275025-1279248	58.192	45.5095	42.6754	37.8365	27.9957	34.5064	-0.347877	-0.438581	-0.421574	-0.129334
ENSG00000011426	protein_coding	+	ANLN	chr7:36429414-36493400	58.1652	54.6198	49.0648	38.2776	34.4378	32.4015	-0.0891503	-0.240952	-0.148418	-0.233794
ENSG00000187555	protein_coding	-	USP7	chr16:8985950-9058371	58.1261	62.2202	27.5733	47.9364	56.4025	23.3516	0.0965905	-1.04913	0.230206	-1.00689
ENSG00000132383	protein_coding	+	RPA1	chr17:1732995-1803376	58.1006	59.9205	72.4472	39.2508	40.4164	43.9035	0.043755	0.313535	0.0411847	0.15781
ENSG00000078304	protein_coding	+	PPP2R5C	chr14:102228134-102394326	58.0992	60.8461	57.841	57.3247	50.0905	49.9217	0.065544	-0.00631684	-0.191052	-0.195826
ENSG00000149781	protein_coding	+	FERMT3	chr11:63974149-63991354	58.04	42.4606	53.0109	3.20507	1.76411	1.51234	-0.441985	-0.128442	-0.605315	-0.743098
ENSG00000182934	protein_coding	-	SRPR	chr11:126132813-126139039	57.8831	38.7264	49.0853	32.9589	21.2584	26.3978	-0.567756	-0.233466	-0.60944	-0.30973
ENSG00000198363	protein_coding	-	ASPH	chr8:62413115-62627155	57.8591	63.4423	66.5285	29.9428	30.9341	40.7664	0.130743	0.198231	0.045494	0.432739
ENSG00000130164	protein_coding	+	LDLR	chr19:11200037-11244492	57.8348	12.6484	7.51222	13.3877	3.95326	2.25632	-2.10794	-2.78906	-1.53839	-2.14352
ENSG00000111605	protein_coding	+	CPSF6	chr12:69633316-69668138	57.8345	95.8158	56.0111	59.2602	106.703	63.3866	0.71858	-0.0454195	0.837781	0.095555
ENSG00000158864	protein_coding	+	NDUFS2	chr1:161166893-161184185	57.7493	47.4523	57.9753	73.371	51.4461	46.8156	-0.278007	0.00553919	-0.503905	-0.637259
ENSG00000149923	protein_coding	+	PPP4C	chr16:30087298-30096698	57.6998	64.109	59.0312	68.3017	72.7327	58.5457	0.149501	0.0323569	0.0894138	-0.218893
ENSG00000117448	protein_coding	+	AKR1A1	chr1:46016214-46035721	57.699	68.7822	77.3021	58.1655	62.8483	56.2007	0.249523	0.415715	0.109892	-0.0487234
ENSG00000185551	protein_coding	+	NR2F2	chr15:96869166-96883492	57.6897	33.8362	9.32086	10.1803	9.93126	4.48641	-0.75252	-2.50754	-0.0324992	-1.02702
ENSG00000090861	protein_coding	-	AARS	chr16:70286197-70323446	57.5931	36.222	48.1198	27.748	15.1073	20.8808	-0.654575	-0.254426	-0.835747	-0.393796
ENSG00000185896	protein_coding	+	LAMP1	chr13:113951555-113977987	57.5663	77.7746	84.9704	66.0949	88.7343	91.1775	0.42766	0.553769	0.419456	0.458212
ENSG00000084463	protein_coding	-	WBP11	chr12:14939409-14956474	57.5526	56.4984	38.5957	54.2115	58.0561	36.024	-0.0262114	-0.564389	0.0971173	-0.576508
ENSG00000022277	protein_coding	+	RTFDC1	chr20:55043646-55093943	57.548	68.3317	69.8858	59.429	62.2138	53.7716	0.243895	0.275877	0.0649985	-0.141813
ENSG00000144354	protein_coding	+	CDCA7	chr2:174219547-174233725	57.5054	50.1562	35.6243	39.5847	39.7651	29.5792	-0.193661	-0.675769	0.0063986	-0.408385
ENSG00000083444	protein_coding	+	PLOD1	chr1:11994261-12035595	57.4722	64.4788	83.4933	31.6817	20.8827	30.5041	0.163277	0.531086	-0.578692	-0.0529434
ENSG00000182979	protein_coding	+	MTA1	chr14:105886158-105937066	57.427	30.2998	40.5949	47.9367	31.6729	45.4344	-0.900482	-0.490229	-0.582822	-0.0757228
ENSG00000153044	protein_coding	+	CENPH	chr5:68485374-68506184	57.422	54.3036	67.2463	48.0213	42.5387	45.0485	-0.0791384	0.224239	-0.17111	-0.0902546
ENSG00000138029	protein_coding	+	HADHB	chr2:26466037-26513336	57.3169	67.8618	68.1078	64.183	71.4661	56.8234	0.23979	0.244935	0.152811	-0.172842
ENSG00000136490	protein_coding	-	LIMD2	chr17:61773261-61778532	57.3051	40.3087	59.847	107.885	55.5607	57.5276	-0.497176	0.0615641	-0.944933	-0.895616
ENSG00000213281	protein_coding	-	NRAS	chr1:115247089-115259515	57.29	47.0268	46.7761	66.7223	52.5492	46.754	-0.279409	-0.286959	-0.338766	-0.504009
ENSG00000078140	protein_coding	+	UBE2K	chr4:39699663-39784412	57.282	40.476	35.6087	68.0705	43.6424	43.2898	-0.490774	-0.670864	-0.629655	-0.641095
ENSG00000104671	protein_coding	+	DCTN6	chr8:30013812-30041156	57.2298	53.5895	56.7661	23.2846	20.4435	24.0079	-0.0931342	-0.0115346	-0.179501	0.0423422
ENSG00000149091	protein_coding	+	DGKZ	chr11:46354454-46402104	57.2194	60.4795	59.6399	37.814	38.6813	34.1621	0.0786055	0.0587674	0.0318822	-0.142556
ENSG00000130935	protein_coding	+	NOL11	chr17:65713948-65740647	57.1562	27.4618	18.5216	52.4548	28.5381	15.7574	-1.03091	-1.57486	-0.855742	-1.67352
ENSG00000005194	protein_coding	-	CIAPIN1	chr16:57462080-57481440	57.1521	36.2288	42.2997	26.7824	11.5291	10.1554	-0.643412	-0.425474	-1.14889	-1.31643
ENSG00000172201	protein_coding	+	ID4	chr6:19837616-19840915	57.1027	16.2513	6.38179	58.7361	30.3352	12.0076	-1.7519	-2.97656	-0.930819	-2.19925
ENSG00000067704	protein_coding	+	IARS2	chr1:220267443-220321380	57.0931	56.7519	56.2803	75.4424	74.7749	65.126	-0.00849841	-0.0203278	-0.012653	-0.209155
ENSG00000214046	protein_coding	-	SMIM7	chr19:16741561-16771253	57.0351	35.7838	48.7648	37.3251	23.1282	31.2372	-0.657855	-0.2218	-0.667569	-0.249563
ENSG00000132313	protein_coding	+	MRPL35	chr2:86426477-86440917	56.9976	46.4179	36.7952	32.8518	23.7095	13.1867	-0.290561	-0.61779	-0.454167	-1.25469
ENSG00000198860	protein_coding	+	TSEN15	chr1:184020810-184043346	56.9157	55.6376	54.9052	62.2135	48.4355	39.9318	-0.0321944	-0.050972	-0.354685	-0.627011
ENSG00000138758	protein_coding	+	SEPT11	chr4:77870855-77961537	56.8895	75.1071	62.4849	50.0548	60.6286	51.439	0.394729	0.133112	0.271553	0.0385936
ENSG00000112531	protein_coding	+	QKI	chr6:163835031-163999628	56.8859	46.2174	40.2217	41.2654	29.6154	32.1882	-0.293893	-0.489808	-0.46522	-0.348807
ENSG00000136522	protein_coding	-	MRPL47	chr3:179306072-179322442	56.8435	45.4645	42.1253	44.1736	26.2509	19.7489	-0.316026	-0.42362	-0.729176	-1.12245
ENSG00000162385	protein_coding	-	MAGOH	chr1:53692563-53704282	56.8045	51.3456	53.7994	74.3583	48.1657	40.2034	-0.143114	-0.0770217	-0.616114	-0.871003
ENSG00000072501	protein_coding	-	SMC1A	chrX:53401069-53449677	56.7988	53.1587	62.3887	73.2543	74.0065	76.1285	-0.0938464	0.133186	0.0145411	0.0547895
ENSG00000165527	protein_coding	+	ARF6	chr14:50359809-50361490	56.7911	24.6817	5.00708	40.2988	25.3952	6.84907	-1.17011	-3.26611	-0.645824	-2.39551
ENSG00000101474	protein_coding	-	APMAP	chr20:24943560-24973615	56.787	62.9895	66.0033	35.7339	36.1628	28.4833	0.14709	0.213487	0.0167471	-0.317214
ENSG00000035862	protein_coding	-	TIMP2	chr17:76849058-76921469	56.7536	71.4099	84.2979	24.0085	29.5341	45.5847	0.326276	0.562599	0.288003	0.897438
ENSG00000163938	protein_coding	+	GNL3	chr3:52715171-52728508	56.7284	20.0834	15.8682	95.0123	40.4905	29.2708	-1.45317	-1.77498	-1.21044	-1.66529
ENSG00000110536	protein_coding	+	PTPMT1	chr11:47586981-47595013	56.7271	46.0537	56.1083	15.9047	10.8961	13.9619	-0.294941	-0.0155483	-0.506936	-0.176131
ENSG00000087263	protein_coding	+	OGFOD1	chr16:56485401-56513012	56.6793	35.7443	27.192	26.579	12.8707	8.70294	-0.650533	-1.03277	-0.99153	-1.50708
ENSG00000123737	protein_coding	+	EXOSC9	chr4:122722471-122738176	56.6739	38.5586	28.0595	39.7669	25.584	15.8312	-0.543927	-0.988909	-0.61684	-1.27626
ENSG00000181924	protein_coding	-	COA4	chr11:73583711-73588033	56.6182	30.4727	40.1842	52.2885	19.7571	20.1236	-0.872424	-0.484434	-1.36022	-1.33497
ENSG00000135926	protein_coding	-	TMBIM1	chr2:219138914-219157309	56.4223	48.9813	61.2215	38.6513	25.2153	22.8194	-0.200223	0.115802	-0.596959	-0.735231
ENSG00000113583	protein_coding	-	C5orf15	chr5:133291200-133304478	56.392	48.1577	57.8429	47.5553	43.02	45.0227	-0.223432	0.0360187	-0.14147	-0.0772832
ENSG00000176102	protein_coding	-	CSTF3	chr11:33098733-33183917	56.385	36.9191	34.5129	40.6643	19.4764	17.8747	-0.597749	-0.692331	-1.02485	-1.14236
ENSG00000197780	protein_coding	-	TAF13	chr1:109605107-109618624	56.384	53.8468	39.9823	43.9642	44.5775	32.6792	-0.0652411	-0.485648	0.019545	-0.416919
ENSG00000086065	protein_coding	+	CHMP5	chr9:33264939-33281977	56.3337	59.871	75.6778	37.7588	35.1281	41.1101	0.0863717	0.419426	-0.101403	0.119642
ENSG00000172380	protein_coding	-	GNG12	chr1:68167148-68299150	56.3209	48.2576	43.6845	22.3592	10.9663	5.75549	-0.218715	-0.359287	-0.965014	-1.78986
ENSG00000172216	protein_coding	+	CEBPB	chr20:48807375-48809212	56.2958	16.8513	11.2541	51.3813	22.962	10.1201	-1.6824	-2.22516	-1.1283	-2.23588
ENSG00000182307	protein_coding	+	C8orf33	chr8:146277763-146281416	56.2588	41.985	55.1737	26.9134	17.23	23.7634	-0.413664	-0.0276026	-0.614643	-0.172748
ENSG00000055950	protein_coding	-	MRPL43	chr10:102729214-102747272	56.2445	43.4752	50.8573	30.5168	21.3465	19.2207	-0.364136	-0.14259	-0.496072	-0.640288
ENSG00000135821	protein_coding	-	GLUL	chr1:182350838-182361341	56.2406	45.7228	34.6328	70.5042	71.8327	34.6728	-0.292912	-0.683833	0.0265583	-1.0032
ENSG00000204469	protein_coding	+	PRRC2A	chr6:31588496-31605548	56.2088	44.475	29.9441	75.4775	59.9128	52.4401	-0.331163	-0.886573	-0.32829	-0.517113
ENSG00000173272	protein_coding	-	MZT2A	chr2:132222472-132250316	56.197	62.9969	71.6077	76.5586	84.3078	106.092	0.162063	0.344183	0.137391	0.465492
ENSG00000129625	protein_coding	-	REEP5	chr5:112212083-112258236	56.1475	62.2341	66.3327	34.0999	29.4195	22.1916	0.146012	0.236617	-0.20647	-0.597865
ENSG00000077721	protein_coding	+	UBE2A	chrX:118708500-118718381	56.0266	56.501	57.2836	70.3492	56.3386	62.8097	0.011952	0.031455	-0.315391	-0.161122
ENSG00000196465	protein_coding	+	MYL6B	chr12:56546039-56553431	55.9709	65.6252	78.7616	56.5345	70.73	95.6545	0.225843	0.485469	0.318149	0.74841
ENSG00000177830	protein_coding	-	CHID1	chr11:867356-915058	55.9622	61.4869	77.8624	58.8292	49.094	58.3796	0.133549	0.469333	-0.256212	-0.0108824
ENSG00000204392	protein_coding	-	LSM2	chr6:31765172-31774761	55.9337	28.9567	40.7337	63.8526	38.5696	40.8506	-0.926404	-0.44807	-0.712772	-0.631916
ENSG00000213639	protein_coding	+	PPP1CB	chr2:28974505-29025806	55.8294	70.9249	56.9903	82.9749	90.1346	69.0069	0.339854	0.0291741	0.118041	-0.262461
ENSG00000178773	protein_coding	+	CPNE7	chr16:89642175-89663654	55.7924	78.2036	103.241	14.1358	17.2526	28.9872	0.479868	0.876153	0.270137	0.986382
ENSG00000060688	protein_coding	-	SNRNP40	chr1:31732416-31769662	55.7677	33.8689	24.1937	62.1492	33.773	18.8579	-0.703129	-1.17201	-0.860797	-1.66905
ENSG00000198356	protein_coding	+	ASNA1	chr19:12847952-12859137	55.7588	61.8878	70.4453	33.2719	28.9303	32.0617	0.147936	0.331995	-0.195419	-0.0518653
ENSG00000112110	protein_coding	+	MRPL18	chr6:160210843-160219468	55.7345	37.9478	30.0937	48.4895	31.685	16.903	-0.542684	-0.867604	-0.598494	-1.46692
ENSG00000168883	protein_coding	+	USP39	chr2:85829978-85876403	55.725	52.6012	52.4764	47.9795	39.0239	32.0664	-0.0817194	-0.0850824	-0.291316	-0.566812
ENSG00000120699	protein_coding	+	EXOSC8	chr13:37572952-37583750	55.6235	39.5274	38.8443	42.561	24.4221	21.1076	-0.482503	-0.507028	-0.776954	-0.978495
ENSG00000131238	protein_coding	-	PPT1	chr1:40538378-40563375	55.6073	61.8495	67.8533	64.2051	69.4286	59.999	0.150913	0.282538	0.111177	-0.0961992
ENSG00000164733	protein_coding	-	CTSB	chr8:11700032-11726957	55.6021	63.0542	80.6249	30.7249	31.0867	46.9356	0.178438	0.528154	0.0163598	0.595482
ENSG00000110660	protein_coding	-	SLC35F2	chr11:107661716-107799019	55.5408	34.2188	30.5629	34.4033	21.0381	10.4659	-0.682947	-0.841063	-0.683884	-1.62653
ENSG00000062716	protein_coding	+	VMP1	chr17:57784552-57919616	55.5361	52.0574	52.5681	47.0539	33.3097	30.5785	-0.0916184	-0.0777982	-0.486037	-0.605711
ENSG00000129128	protein_coding	+	SPCS3	chr4:177241114-177253396	55.4994	57.1354	60.6266	60.6959	59.5147	61.9098	0.0411814	0.125318	-0.027889	0.0281102
ENSG00000102119	protein_coding	+	EMD	chrX:153607556-153609883	55.4968	63.6505	69.7221	77.5742	78.7383	70.154	0.194492	0.323992	0.0212172	-0.143111
ENSG00000144034	protein_coding	-	TPRKB	chr2:73956230-73964527	55.4583	43.0599	43.517	56.1399	36.9859	31.9401	-0.357719	-0.342829	-0.589035	-0.794654
ENSG00000140545	protein_coding	-	MFGE8	chr15:89441915-89456642	55.421	69.5035	75.2096	27.7237	37.833	45.3827	0.321463	0.433741	0.435042	0.691345
ENSG00000137168	protein_coding	-	PPIL1	chr6:36822602-36842800	55.4011	40.4746	48.3758	48.8288	23.379	22.4755	-0.443495	-0.191919	-1.03134	-1.08582
ENSG00000023228	protein_coding	-	NDUFS1	chr2:206979540-207024327	55.3732	55.7778	61.6184	61.4599	53.5518	44.5316	0.0103175	0.151577	-0.195303	-0.456062
ENSG00000172053	protein_coding	-	QARS	chr3:49133364-49142553	55.3639	62.9122	67.1607	97.6918	116.817	105.832	0.18132	0.274169	0.255546	0.114342
ENSG00000178202	protein_coding	-	KDELC2	chr11:108342831-108369159	55.3137	50.0596	58.0799	9.62575	6.10591	8.80969	-0.141304	0.0691814	-0.580473	-0.115285
ENSG00000101412	protein_coding	-	E2F1	chr20:32263488-32274210	55.2042	30.5867	41.0344	40.4935	18.7417	20.4646	-0.831361	-0.419107	-1.07164	-0.950926
ENSG00000095002	protein_coding	+	MSH2	chr2:47630107-47789450	55.0649	41.4639	45.4679	56.604	36.2672	33.6808	-0.400861	-0.270863	-0.628263	-0.732032
ENSG00000115540	protein_coding	+	MOB4	chr2:198380294-198418423	55.0517	44.3806	41.0313	56.5283	48.1441	28.0386	-0.304682	-0.415294	-0.227254	-0.9863
ENSG00000103194	protein_coding	+	USP10	chr16:84733583-84813528	55.0029	44.9662	20.7698	32.8539	27.6032	13.6339	-0.284928	-1.36317	-0.243145	-1.21001
ENSG00000145494	protein_coding	+	NDUFS6	chr5:1801513-1816719	55.0006	75.7597	70.8218	88.0818	116.571	99.3328	0.454907	0.35898	0.40033	0.171591
ENSG00000136159	protein_coding	+	NUDT15	chr13:48611702-48621358	54.9882	62.0604	63.6212	26.2777	34.0567	26.8744	0.171612	0.206885	0.361968	0.0312187
ENSG00000130165	protein_coding	-	ELOF1	chr19:11661961-11670051	54.9758	39.2095	29.8694	32.704	21.6584	18.8586	-0.477267	-0.858626	-0.572874	-0.763156
ENSG00000174807	protein_coding	-	CD248	chr11:66081957-66084515	54.9045	28.0509	34.0869	44.8658	18.1104	25.0395	-0.944382	-0.672032	-1.26306	-0.816717
ENSG00000197102	protein_coding	+	DYNC1H1	chr14:102430864-102517129	54.8493	72.9843	59.3568	28.3812	32.7921	29.2557	0.40568	0.111977	0.201793	0.0423136
ENSG00000132603	protein_coding	+	NIP7	chr16:69373332-69377014	54.8293	18.0601	18.4965	27.2708	8.97181	7.51319	-1.55047	-1.51781	-1.50339	-1.73154
ENSG00000171960	protein_coding	+	PPIH	chr1:43124095-43142429	54.7892	60.3865	65.2299	86.2681	104.816	82.1818	0.137936	0.247497	0.278031	-0.0691865
ENSG00000117411	protein_coding	+	B4GALT2	chr1:44444614-44456840	54.779	39.2131	53.5804	73.584	46.4067	59.4378	-0.472057	-0.0313391	-0.653775	-0.303415
ENSG00000003436	protein_coding	-	TFPI	chr2:188328956-188430487	54.7728	48.2103	55.1444	11.6792	7.70748	6.57793	-0.180601	0.00958043	-0.542137	-0.742588
ENSG00000134453	protein_coding	+	RBM17	chr10:6130949-6159420	54.7633	56.9273	37.3269	35.5984	39.0881	22.3892	0.0549275	-0.540959	0.131393	-0.645938
ENSG00000224877	protein_coding	+	C17orf89	chr17:79213038-79215081	54.7483	46.1341	62.9964	80.0264	73.9962	69.859	-0.242157	0.199063	-0.111575	-0.193441
ENSG00000126214	protein_coding	+	KLC1	chr14:104028232-104167888	54.6742	63.3914	46.3874	45.6975	57.6565	47.7906	0.209859	-0.232505	0.328946	0.0632579
ENSG00000014138	protein_coding	+	POLA2	chr11:65029232-65073060	54.6649	21.081	25.9003	35.372	7.86816	9.20992	-1.33396	-1.04915	-2.03612	-1.83286
ENSG00000170445	protein_coding	-	HARS	chr5:140052757-140071609	54.6518	35.2503	38.1395	34.3479	21.8384	18.7555	-0.618435	-0.507803	-0.630163	-0.83937
ENSG00000087470	protein_coding	+	DNM1L	chr12:32832133-32898486	54.6032	55.6391	42.0365	40.2263	43.1116	23.0227	0.0266304	-0.369607	0.0975931	-0.779167
ENSG00000221890	protein_coding	-	NPTXR	chr22:39214456-39239987	54.5965	62.1417	69.8442	16.5794	14.1429	15.8324	0.183599	0.349656	-0.215244	-0.0626449
ENSG00000132361	protein_coding	-	CLUH	chr17:2592679-2615957	54.591	36.1007	26.009	31.4938	20.2799	11.5955	-0.583405	-1.04141	-0.610673	-1.36726
ENSG00000146540	protein_coding	-	C7orf50	chr7:1036621-1177896	54.5731	55.0966	65.5736	56.4886	37.8311	40.0048	0.0135266	0.260563	-0.566063	-0.487483
ENSG00000177879	protein_coding	+	AP3S1	chr5:115177177-115249778	54.5628	71.3582	73.7748	66.1242	84.1121	70.827	0.381037	0.428433	0.342531	0.0976933
ENSG00000130810	protein_coding	+	PPAN	chr19:10216964-10225414	54.5309	24.9354	28.8012	37.5126	10.6002	15.6281	-1.09837	-0.89792	-1.73118	-1.21171
ENSG00000176105	protein_coding	-	YES1	chr18:721587-812547	54.4905	62.996	50.7394	29.3372	24.6851	14.3922	0.205741	-0.100977	-0.240156	-0.978888
ENSG00000126787	protein_coding	-	DLGAP5	chr14:55614829-55658396	54.4797	33.5526	34.5963	26.914	17.1498	23.3584	-0.683166	-0.640233	-0.621035	-0.19657
ENSG00000099995	protein_coding	-	SF3A1	chr22:30727976-30752936	54.4749	52.8711	55.4454	43.19	35.7732	29.6515	-0.0423236	0.0250209	-0.265065	-0.527762
ENSG00000120963	protein_coding	-	ZNF706	chr8:102190105-102218421	54.4504	31.1838	18.1945	58.4942	43.4563	37.2116	-0.784863	-1.5305	-0.420361	-0.638738
ENSG00000123610	protein_coding	+	TNFAIP6	chr2:152214105-152236560	54.4495	32.1956	26.6042	4.39095	2.13748	2.78086	-0.740182	-1.00629	-0.780933	-0.511825
ENSG00000126088	protein_coding	+	UROD	chr1:45477818-45481247	54.425	55.5858	57.3091	52.768	54.4809	42.207	0.0299032	0.0731842	0.0452434	-0.315483
ENSG00000137834	protein_coding	+	SMAD6	chr15:66994565-67074338	54.3162	24.1993	16.8353	21.5092	8.59603	9.45031	-1.13432	-1.63297	-1.23001	-1.10697
ENSG00000175215	protein_coding	-	CTDSP2	chr12:58213709-58240522	54.285	41.4324	21.904	70.334	59.6427	32.3363	-0.381722	-1.27129	-0.234256	-1.0975
ENSG00000110917	protein_coding	+	MLEC	chr12:121124671-121139667	54.2758	65.1655	63.2916	47.9701	64.1269	49.4194	0.259431	0.217982	0.411352	0.0420778
ENSG00000064601	protein_coding	+	CTSA	chr20:44518782-44527459	54.2541	64.4854	77.2293	44.0244	44.3862	51.4201	0.245092	0.501628	0.0115467	0.219413
ENSG00000109861	protein_coding	-	CTSC	chr11:88026759-88070955	54.2539	49.2997	55.5502	78.0455	64.4604	47.3896	-0.135527	0.0334558	-0.272061	-0.707986
ENSG00000146007	protein_coding	+	ZMAT2	chr5:140078264-140086248	54.2399	44.7037	53.5022	56.2643	52.1387	56.0405	-0.2734	-0.0193962	-0.107873	-0.00564938
ENSG00000119421	protein_coding	-	NDUFA8	chr9:124894744-124922098	54.1945	46.46	59.6483	48.4966	33.2273	35.3363	-0.217812	0.135943	-0.532182	-0.445918
ENSG00000105221	protein_coding	-	AKT2	chr19:40736223-40791443	54.1807	54.8176	59.4262	68.1309	68.158	71.2306	0.0165563	0.13101	0.00056544	0.0632794
ENSG00000147669	protein_coding	+	POLR2K	chr8:101162811-101166230	54.1675	60.3164	54.3992	69.2295	70.0578	67.0979	0.152454	0.00604654	0.0169159	-0.0444669
ENSG00000153250	protein_coding	-	RBMS1	chr2:161128661-161350305	54.1201	55.8532	30.1194	28.0181	22.6751	14.04	0.044663	-0.824764	-0.293583	-0.948148
ENSG00000140525	protein_coding	+	FANCI	chr15:89787179-89860492	54.0793	48.3019	50.4784	54.5699	49.4677	47.5906	-0.159867	-0.097543	-0.138943	-0.193626
ENSG00000148484	protein_coding	-	RSU1	chr10:16632609-16859527	54.0558	59.1304	65.4013	23.982	21.9445	21.9195	0.1272	0.270317	-0.122741	-0.124313
ENSG00000113141	protein_coding	+	IK	chr5:140026642-140042064	54.0447	49.7886	50.1183	48.9271	38.0409	35.0528	-0.116099	-0.106764	-0.354837	-0.469712
ENSG00000138757	protein_coding	-	G3BP2	chr4:76567965-76649709	54.0436	67.9847	46.5045	142.165	170.789	109.658	0.325702	-0.212511	0.262959	-0.371571
ENSG00000180992	protein_coding	-	MRPL14	chr6:44081193-44095194	54.0391	37.55	26.9255	47.5577	33.7045	13.6231	-0.513726	-0.978874	-0.484577	-1.73145
ENSG00000163918	protein_coding	-	RFC4	chr3:186507668-186524847	54.0199	24.5534	23.7058	54.931	19.2273	20.8964	-1.10644	-1.1551	-1.46734	-1.35295
ENSG00000203879	protein_coding	+	GDI1	chrX:153665265-153671814	53.9092	70.6551	79.1496	46.2939	57.6615	64.2093	0.384021	0.545647	0.31076	0.463424
ENSG00000164305	protein_coding	-	CASP3	chr4:185548849-185570663	53.9037	23.9919	17.7516	45.6704	22.6499	9.02474	-1.13544	-1.54989	-0.980674	-2.21894
ENSG00000122952	protein_coding	-	ZWINT	chr10:58116988-58121036	53.883	44.3535	49.4804	34.605	28.9726	27.4081	-0.275145	-0.120636	-0.248436	-0.325778
ENSG00000247077	protein_coding	+	PGAM5	chr12:133287404-133299228	53.8607	41.1712	34.9725	49.9797	36.0102	25.6124	-0.379515	-0.608879	-0.462	-0.937824
ENSG00000115364	protein_coding	+	MRPL19	chr2:75873908-75917977	53.8515	47.7419	50.8946	42.1505	33.271	25.3151	-0.170369	-0.0799467	-0.332389	-0.713486
ENSG00000184220	protein_coding	+	CMSS1	chr3:99536677-99897447	53.8048	60.4259	59.8942	50.9396	43.9502	37.2299	0.164545	0.152003	-0.208507	-0.442133
ENSG00000140575	protein_coding	+	IQGAP1	chr15:90931449-91045475	53.7924	82.7854	70.8557	32.3406	46.5779	41.8118	0.612723	0.391127	0.513012	0.360728
ENSG00000168275	protein_coding	+	COA6	chr1:234509201-234519795	53.7895	29.9107	22.768	65.5855	32.377	21.1925	-0.825793	-1.20488	-0.996354	-1.58514
ENSG00000104969	protein_coding	-	SGTA	chr19:2754711-2783369	53.7691	40.1092	41.8831	32.7577	18.4807	15.2191	-0.413901	-0.352953	-0.793171	-1.05752
ENSG00000165304	protein_coding	+	MELK	chr9:36572858-36677678	53.7082	23.82	22.5521	24.527	11.8882	12.3234	-1.14025	-1.2159	-0.985973	-0.938062
ENSG00000165480	protein_coding	-	SKA3	chr13:21727733-21750741	53.704	26.5825	24.2433	24.0494	11.1208	6.83321	-0.987893	-1.11575	-1.04729	-1.6771
ENSG00000091651	protein_coding	+	ORC6	chr16:46723554-46732306	53.7031	37.0744	31.4231	19.2097	18.3377	10.203	-0.522801	-0.754601	-0.0636317	-0.851163
ENSG00000225663	protein_coding	-	FAM195B	chr17:79780286-79791178	53.6784	54.9739	66.6706	34.0188	33.4879	44.9028	0.0337832	0.307558	-0.0220394	0.390453
ENSG00000214026	protein_coding	+	MRPL23	chr11:1968507-2005752	53.615	55.9696	70.2379	70.3298	72.464	88.9056	0.060895	0.383348	0.0425325	0.333906
ENSG00000150779	protein_coding	-	TIMM8B	chr11:111955523-111957522	53.5983	42.6497	45.7839	43.8602	28.1249	33.3601	-0.322884	-0.222844	-0.623183	-0.384702
ENSG00000048162	protein_coding	-	NOP16	chr5:175810948-175815976	53.5973	23.9282	7.65568	47.8471	28.8514	9.40613	-1.13105	-2.65711	-0.710474	-2.23084
ENSG00000243317	protein_coding	+	C7orf73	chr7:135347243-135378166	53.5972	56.4431	68.8921	116.521	124.037	136.768	0.0733066	0.356302	0.0894365	0.229322
ENSG00000188725	protein_coding	-	SMIM15	chr5:60453535-60458301	53.5439	19.1658	16.6544	54.6887	20.4532	14.2706	-1.43551	-1.62739	-1.37619	-1.86663
ENSG00000100526	protein_coding	+	CDKN3	chr14:54863566-54886936	53.5321	38.5985	38.2621	25.4059	15.4587	20.6265	-0.46166	-0.473968	-0.68201	-0.28806
ENSG00000170004	protein_coding	+	CHD3	chr17:7788123-7816078	53.5002	70.8993	84.9862	54.4698	70.0425	97.3828	0.399716	0.657844	0.35698	0.826704
ENSG00000221823	protein_coding	-	PPP3R1	chr2:68405988-68483369	53.4904	47.5654	26.0708	63.5188	58.2783	26.8619	-0.166073	-1.00926	-0.122216	-1.21143
ENSG00000060982	protein_coding	-	BCAT1	chr12:24964294-25102393	53.4248	51.4138	54.6661	37.2385	26.9056	26.8948	-0.0543175	0.0325348	-0.454471	-0.45503
ENSG00000162961	protein_coding	-	DPY30	chr2:32092877-32264881	53.3893	48.0647	61.3973	61.1327	44.0962	44.77	-0.148637	0.198161	-0.462347	-0.44095
ENSG00000143436	protein_coding	-	MRPL9	chr1:151732118-151736040	53.3658	39.189	39.6779	57.5409	34.4739	26.6775	-0.435899	-0.418454	-0.722687	-1.08073
ENSG00000132300	protein_coding	+	PTCD3	chr2:86333304-86369280	53.3544	31.8408	24.6355	44.3434	28.1937	17.9563	-0.726908	-1.08425	-0.635236	-1.25822
ENSG00000070423	protein_coding	-	RNF126	chr19:647525-663277	53.3442	40.4163	34.3487	37.9189	33.3757	20.8813	-0.391927	-0.620469	-0.179082	-0.830772
ENSG00000099804	protein_coding	+	CDC34	chr19:531713-542097	53.317	34.1316	23.9398	42.1751	30.8536	21.3861	-0.628635	-1.12295	-0.438743	-0.947596
ENSG00000006652	protein_coding	+	IFRD1	chr7:112063022-112121072	53.3169	18.6634	9.92493	40.4925	32.9807	13.6153	-1.46589	-2.31378	-0.288135	-1.50537
ENSG00000138434	protein_coding	+	SSFA2	chr2:182756559-182795465	53.283	33.7616	24.9723	44.6565	33.0736	23.9186	-0.643006	-1.06353	-0.422166	-0.873597
ENSG00000100410	protein_coding	-	PHF5A	chr22:41855720-41864729	53.2331	22.049	22.7954	44.364	18.7327	11.9898	-1.23447	-1.18849	-1.20096	-1.80417
ENSG00000114353	protein_coding	+	GNAI2	chr3:50263723-50296787	53.224	65.0797	71.5212	91.7087	108.07	98.1748	0.285276	0.419471	0.234478	0.0972689
ENSG00000071054	protein_coding	+	MAP4K4	chr2:102313311-102511149	53.2131	65.7104	56.8412	37.3828	48.1601	36.1604	0.29927	0.093456	0.357028	-0.0466939
ENSG00000116455	protein_coding	-	WDR77	chr1:111982511-111991998	53.1885	41.5849	51.2155	65.9887	49.5872	47.0512	-0.347645	-0.0535086	-0.405145	-0.479345
ENSG00000119403	protein_coding	-	PHF19	chr9:123617976-123639606	53.1812	52.0729	61.0098	23.0666	18.0137	21.5182	-0.029817	0.194704	-0.339993	-0.0959408
ENSG00000143641	protein_coding	+	GALNT2	chr1:230193535-230417870	53.1169	62.6297	66.2	44.3493	42.5441	40.8124	0.233621	0.312382	-0.058603	-0.117149
ENSG00000100941	protein_coding	+	PNN	chr14:39644386-39652422	53.0828	32.7384	24.4674	40.2941	36.5295	36.336	-0.680778	-1.08652	-0.137911	-0.145368
ENSG00000149179	protein_coding	+	C11orf49	chr11:46958239-47185936	53.0513	51.1668	62.5318	26.818	21.8912	20.2949	-0.0511974	0.23315	-0.281226	-0.385511
ENSG00000198791	protein_coding	-	CNOT7	chr8:17086736-17104387	53.0486	34.9484	37.0282	46.5062	27.1799	35.0713	-0.58833	-0.507188	-0.753449	-0.397264
ENSG00000187735	protein_coding	-	TCEA1	chr8:54879111-54935089	53.0398	63.617	64.8826	58.1167	67.0813	73.8217	0.257891	0.285875	0.203693	0.339891
ENSG00000137807	protein_coding	+	KIF23	chr15:69706584-69740764	52.993	59.2201	17.5347	37.8331	37.8315	12.1946	0.157473	-1.54254	-5.94431e-05	-1.55734
ENSG00000250305	protein_coding	+	KIAA1456	chr8:12803150-12889012	52.9731	36.5851	34.9698	60.8454	53.4337	81.8091	-0.52208	-0.585454	-0.184166	0.421123
ENSG00000076248	protein_coding	+	UNG	chr12:109535378-109548797	52.9454	52.7008	55.963	57.2652	42.3877	22.7411	-0.00655636	0.0785252	-0.425348	-1.29525
ENSG00000103423	protein_coding	+	DNAJA3	chr16:4475805-4506776	52.9256	21.9196	28.1721	41.5161	9.40459	12.0642	-1.23439	-0.886381	-2.03079	-1.70239
ENSG00000116221	protein_coding	+	MRPL37	chr1:54649713-54691137	52.9241	53.7649	56.8138	106.076	89.2893	76.8839	0.0223213	0.100484	-0.246008	-0.459238
ENSG00000124541	protein_coding	+	RRP36	chr6:42989382-43001894	52.892	21.9589	24.3425	46.0628	16.705	12.3706	-1.23102	-1.08851	-1.41043	-1.81552
ENSG00000080822	protein_coding	-	CLDND1	chr3:98216755-98241910	52.8803	42.4264	42.496	48.8108	39.8096	32.4926	-0.311186	-0.308875	-0.28755	-0.572616
ENSG00000112697	protein_coding	-	TMEM30A	chr6:75962639-75994684	52.8647	60.2104	58.1299	52.9672	55.1349	60.0148	0.184437	0.134548	0.0568152	0.177076
ENSG00000148688	protein_coding	+	RPP30	chr10:92631472-92668312	52.8261	44.5766	36.9694	22.8393	21.0191	11.0674	-0.240013	-0.503469	-0.114586	-0.982227
ENSG00000074695	protein_coding	-	LMAN1	chr18:56995054-57027194	52.7884	61.6148	66.0729	48.2404	54.846	60.9853	0.219209	0.318435	0.181611	0.332084
ENSG00000112984	protein_coding	+	KIF20A	chr5:137514407-137523404	52.6972	37.2277	34.7644	27.5252	18.5546	19.4942	-0.490228	-0.586323	-0.544729	-0.477021
ENSG00000136536	protein_coding	+	MARCH7	chr2:160568999-160627538	52.6724	60.0068	20.6554	58.7641	69.758	26.6983	0.18479	-1.30945	0.243614	-1.10948
ENSG00000087274	protein_coding	+	ADD1	chr4:2845583-2931803	52.608	66.0399	64.3992	50.1488	55.4521	50.3736	0.322572	0.286825	0.142327	0.00632678
ENSG00000004059	protein_coding	+	ARF5	chr7:127228398-127231759	52.5511	60.1682	70.3638	110.1	123.161	124.819	0.191866	0.414276	0.160353	0.179491
ENSG00000086232	protein_coding	-	EIF2AK1	chr7:6061880-6098861	52.5486	57.2235	62.0109	61.4312	68.6743	56.9779	0.120753	0.234753	0.158359	-0.106764
ENSG00000133835	protein_coding	+	HSD17B4	chr5:118788137-118972894	52.4736	61.1413	77.1694	41.1342	46.5022	51.2042	0.216726	0.547777	0.173003	0.309174
ENSG00000128944	protein_coding	+	KNSTRN	chr15:40674921-40686447	52.4604	7.82729	9.91635	25.1951	4.36484	5.96705	-2.59843	-2.29198	-2.28769	-1.91068
ENSG00000162607	protein_coding	+	USP1	chr1:62901967-62917475	52.4586	38.0634	21.0816	71.1052	61.7571	19.3334	-0.452605	-1.27558	-0.200325	-1.82625
ENSG00000141646	protein_coding	+	SMAD4	chr18:48494409-48611415	52.4584	38.5604	12.2454	47.4471	41.1932	15.4784	-0.43436	-2.01293	-0.1994	-1.55583
ENSG00000122378	protein_coding	+	FAM213A	chr10:82167584-82192753	52.4583	57.5331	66.4813	15.7959	17.142	18.9464	0.130839	0.336074	0.111224	0.248019
ENSG00000143222	protein_coding	+	UFC1	chr1:161122565-161128646	52.4373	55.635	61.3045	75.27	83.3829	78.9813	0.0838468	0.221489	0.145835	0.068547
ENSG00000188778	protein_coding	-	ADRB3	chr8:37820515-37824483	52.4321	18.6078	12.2383	28.4248	10.1606	5.98546	-1.44628	-2.01299	-1.39862	-2.07461
ENSG00000177917	protein_coding	+	ARL6IP6	chr2:153574406-153617767	52.4292	51.8311	59.2569	39.5575	37.9878	37.8494	-0.016241	0.173498	-0.056946	-0.0620764
ENSG00000173698	protein_coding	-	GPR64	chrX:19007426-19140755	52.42	49.8374	58.8208	38.3373	34.279	36.6618	-0.0714897	0.163267	-0.157088	-0.062796
ENSG00000145604	protein_coding	+	SKP2	chr5:36152090-36184421	52.4111	68.3812	44.0017	52.1885	73.5406	36.8197	0.377405	-0.24716	0.486912	-0.491976
ENSG00000103005	protein_coding	+	USB1	chr16:58033449-58055522	52.4071	47.7848	54.2738	16.8981	13.7813	14.0272	-0.1306	0.0495643	-0.276033	-0.25223
ENSG00000076382	protein_coding	-	SPAG5	chr17:26904587-26926297	52.3816	44.714	38.8934	35.2721	27.6673	24.6863	-0.223706	-0.420192	-0.339454	-0.497861
ENSG00000131503	protein_coding	+	ANKHD1	chr5:139781398-139929163	52.3739	72.4096	32.1776	41.524	54.2451	24.2985	0.459834	-0.685925	0.377569	-0.749225
ENSG00000176973	protein_coding	+	FAM89B	chr11:65339819-65341669	52.3195	48.1874	63.6486	55.1968	50.8153	53.7941	-0.116374	0.277956	-0.11711	-0.0364674
ENSG00000103145	protein_coding	-	HCFC1R1	chr16:3072620-3074287	52.2991	62.6379	81.0982	43.8555	43.4224	52.224	0.255775	0.623239	-0.0139976	0.246792
ENSG00000102225	protein_coding	+	CDK16	chrX:47077258-47089396	52.286	51.4294	56.0951	71.4884	65.6849	65.3038	-0.0233805	0.0996104	-0.12039	-0.128659
ENSG00000140497	protein_coding	-	SCAMP2	chr15:75136070-75165706	52.2614	45.5558	39.5238	35.9877	23.6389	15.9897	-0.194129	-0.394321	-0.586108	-1.12239
ENSG00000164684	protein_coding	-	ZNF704	chr8:81540685-81787016	52.2571	59.1192	31.2195	15.2787	17.8253	9.45013	0.174852	-0.72504	0.209687	-0.639465
ENSG00000070367	protein_coding	-	EXOC5	chr14:57670517-57735726	52.2377	41.0725	45.5401	33.1682	27.4122	25.6877	-0.339571	-0.193974	-0.266144	-0.356479
ENSG00000037474	protein_coding	-	NSUN2	chr5:6599351-6633404	52.216	53.6291	38.2189	72.0923	70.2994	41.1616	0.0378096	-0.440311	-0.0358295	-0.79379
ENSG00000109929	protein_coding	+	SC5D	chr11:121163161-121179403	52.1651	43.2276	59.6094	43.3978	28.5411	38.7228	-0.265533	0.189062	-0.587765	-0.160521
ENSG00000152556	protein_coding	+	PFKM	chr12:48498921-48540187	52.156	52.9117	64.7446	41.2763	37.103	45.5066	0.0203659	0.30664	-0.149945	0.137586
ENSG00000156709	protein_coding	-	AIFM1	chrX:129263336-129299861	52.1455	45.7592	54.0912	34.2223	24.968	23.0204	-0.184697	0.0518743	-0.439754	-0.552229
ENSG00000153130	protein_coding	+	SCOC	chr4:141178439-141306880	52.1052	48.9133	59.7729	76.0801	54.1455	59.3848	-0.0894288	0.194575	-0.483115	-0.352173
ENSG00000149532	protein_coding	-	CPSF7	chr11:61170120-61197503	52.0921	25.3828	18.4555	63.1185	38.5428	31.9317	-1.0089	-1.44832	-0.697326	-0.961264
ENSG00000178104	protein_coding	-	PDE4DIP	chr1:144836156-145076186	52.063	49.1686	42.1918	118.259	126.381	97.0882	-0.0809216	-0.296949	0.095052	-0.281947
ENSG00000182512	protein_coding	+	GLRX5	chr14:95999839-96011061	52.0463	61.8668	47.7764	42.6898	50.4049	33.063	0.245046	-0.121069	0.234609	-0.359091
ENSG00000121022	protein_coding	-	COPS5	chr8:67955313-67996018	52.0347	41.4611	43.9636	35.922	22.301	26.9307	-0.320795	-0.238179	-0.664089	-0.402629
ENSG00000176731	protein_coding	-	C8orf59	chr8:86126310-86132650	52.0239	52.5225	55.2191	60.7594	53.2985	53.9596	0.0135027	0.0844176	-0.185746	-0.168287
ENSG00000125505	protein_coding	-	MBOAT7	chr19:54677106-54693733	51.9703	44.1074	55.6129	31.5375	22.1531	24.4293	-0.23182	0.0959471	-0.490898	-0.355612
ENSG00000161980	protein_coding	-	POLR3K	chr16:96406-103628	51.935	26.3224	30.2383	33.6052	14.5211	15.1698	-0.954138	-0.760906	-1.15676	-1.09769
ENSG00000143179	protein_coding	+	UCK2	chr1:165796767-165880855	51.9308	51.7105	25.6049	64.9028	73.2392	28.0835	-0.00601708	-0.992415	0.171841	-1.18014
ENSG00000153904	protein_coding	-	DDAH1	chr1:85784163-86043933	51.9268	59.6738	49.1997	10.6674	11.6433	10.607	0.197075	-0.0763197	0.11589	-0.00748797
ENSG00000141424	protein_coding	-	SLC39A6	chr18:33688494-33709348	51.7849	61.75	66.2338	32.1449	33.7788	30.6802	0.24949	0.349061	0.0694213	-0.0652055
ENSG00000146729	protein_coding	+	GBAS	chr7:56019485-56067874	51.725	43.9958	43.1612	71.6538	52.3702	42.2855	-0.228697	-0.255708	-0.445004	-0.747154
ENSG00000159140	protein_coding	+	SON	chr21:34914923-34949812	51.6947	64.0691	33.5547	74.7804	66.1998	45.4029	0.304315	-0.608776	-0.173368	-0.70761
ENSG00000214160	protein_coding	-	ALG3	chr3:183960088-183967336	51.6734	44.7396	52.6125	61.7251	42.3655	51.0098	-0.203631	0.0254948	-0.532495	-0.270259
ENSG00000127054	protein_coding	-	CPSF3L	chr1:1246964-1260071	51.6685	39.4542	43.1402	67.4878	47.1353	53.4614	-0.380651	-0.254847	-0.508752	-0.330613
ENSG00000137312	protein_coding	-	FLOT1	chr6:30695485-30710510	51.5792	42.0438	61.0797	31.0356	18.8059	24.0345	-0.288687	0.239629	-0.693746	-0.355758
ENSG00000176978	protein_coding	-	DPP7	chr9:140004993-140009629	51.5294	43.8964	51.8134	77.1298	74.3584	95.7084	-0.226525	0.00777892	-0.0521046	0.307768
ENSG00000141101	protein_coding	-	NOB1	chr16:69775769-69788843	51.5123	29.1009	12.4597	26.6603	21.0346	7.49723	-0.802849	-1.96401	-0.328046	-1.70275
ENSG00000204310	protein_coding	-	AGPAT1	chr6:32135988-32145873	51.5047	42.853	62.0573	46.3937	31.2168	44.4591	-0.259771	0.264217	-0.556882	-0.0601262
ENSG00000170906	protein_coding	+	NDUFA3	chr19:54606035-54612564	51.4933	54.3016	75.2149	76.8998	81.3566	111.392	0.0751879	0.53794	0.0802646	0.528848
ENSG00000122203	protein_coding	-	KIAA1191	chr5:175773063-175788971	51.4929	57.1106	59.5546	51.5707	57.849	47.0256	0.146679	0.206114	0.162759	-0.130455
ENSG00000105329	protein_coding	-	TGFB1	chr19:41807491-41859816	51.4777	56.518	55.1423	107.845	94.2721	77.5788	0.132309	0.0973837	-0.192149	-0.470063
ENSG00000188342	protein_coding	+	GTF2F2	chr13:45694649-45858237	51.4548	55.6922	47.6915	48.0747	46.4002	28.6844	0.112075	-0.107405	-0.0500863	-0.725274
ENSG00000167617	protein_coding	-	CDC42EP5	chr19:54976209-54984411	51.4389	42.1249	50.8423	26.8185	25.8911	33.3769	-0.282116	-0.0165077	-0.0489159	0.305395
ENSG00000239306	protein_coding	+	RBM14	chr11:66384052-66394818	51.4315	77.355	43.1562	41.6027	97.6482	52.9936	0.579592	-0.247818	1.21135	0.341844
ENSG00000175582	protein_coding	-	RAB6A	chr11:73386682-73472182	51.3342	45.5244	46.8363	63.7474	68.2609	50.985	-0.169767	-0.129648	0.0972189	-0.316727
ENSG00000093009	protein_coding	+	CDC45	chr22:19466981-19508135	51.3247	46.3405	50.8428	28.0753	22.6269	20.9579	-0.144417	-0.0133485	-0.299364	-0.405054
ENSG00000131473	protein_coding	-	ACLY	chr17:40023160-40086795	51.3092	49.0049	54.5784	94.0404	75.4428	80.7838	-0.0649952	0.0874596	-0.31416	-0.216726
ENSG00000169592	protein_coding	+	INO80E	chr16:30006614-30017114	51.2883	32.9925	46.2818	42.6542	19.9875	22.6321	-0.621272	-0.145203	-1.05659	-0.885373
ENSG00000225921	protein_coding	+	NOL7	chr6:13615558-13632971	51.2673	30.007	25.5366	46.155	21.9235	16.0145	-0.753315	-0.977925	-1.04058	-1.47065
ENSG00000111667	protein_coding	+	USP5	chr12:6961291-6975796	51.231	66.7989	64.0003	34.4648	41.0186	37.63	0.376356	0.31554	0.24464	0.123334
ENSG00000073712	protein_coding	-	FERMT2	chr14:53323985-53419153	51.2297	48.3495	34.0495	26.4131	24.7985	15.323	-0.0818349	-0.575477	-0.0875783	-0.747959
ENSG00000104472	protein_coding	+	CHRAC1	chr8:141521396-141527236	51.2209	23.2522	23.8798	42.2386	18.2735	19.0061	-1.10651	-1.06965	-1.1657	-1.11188
ENSG00000162191	protein_coding	-	UBXN1	chr11:62443969-62446567	51.1884	42.2952	43.1127	58.0421	46.6321	38.5379	-0.269522	-0.242535	-0.30981	-0.578508
ENSG00000116750	protein_coding	-	UCHL5	chr1:192981379-193029237	51.1696	45.5187	43.6859	54.9477	40.3217	30.7437	-0.165399	-0.22339	-0.437179	-0.817609
ENSG00000110367	protein_coding	-	DDX6	chr11:118620033-118661858	51.1562	37.1038	18.9318	30.6861	24.3807	14.1723	-0.452904	-1.38777	-0.320118	-1.06241
ENSG00000213782	protein_coding	+	DDX47	chr12:12966249-12982915	51.0799	49.3113	29.8577	48.4367	46.8292	22.9095	-0.0498442	-0.755096	-0.0476908	-1.048
ENSG00000196576	protein_coding	-	PLXNB2	chr22:50713407-50746056	51.0789	50.5719	43.0996	46.9568	43.0608	42.7356	-0.0141138	-0.239933	-0.12224	-0.132927
ENSG00000166333	protein_coding	+	ILK	chr11:6624960-6632102	51.0654	53.2613	58.35	55.7997	53.5638	45.1228	0.0595987	0.188923	-0.0579392	-0.300403
ENSG00000123374	protein_coding	+	CDK2	chr12:56360552-56366568	50.9957	37.7897	45.1819	41.4551	36.8569	33.6786	-0.422719	-0.171065	-0.165382	-0.291892
ENSG00000100225	protein_coding	+	FBXO7	chr22:32870662-32894818	50.9897	48.9831	40.4285	63.3082	61.6169	40.2455	-0.0567854	-0.327602	-0.0384506	-0.640766
ENSG00000167118	protein_coding	+	URM1	chr9:131133597-131153015	50.8953	52.9529	59.1716	39.2865	37.9634	41.9674	0.0560966	0.213479	-0.0481769	0.092946
ENSG00000089737	protein_coding	-	DDX24	chr14:94517265-94547591	50.866	60.5902	35.3608	51.5951	69.5505	36.1785	0.247912	-0.512405	0.423728	-0.50046
ENSG00000110442	protein_coding	-	COMMD9	chr11:36295050-36310999	50.7886	55.2701	58.3512	26.4646	25.0374	17.8895	0.119734	0.196643	-0.0769879	-0.539989
ENSG00000104823	protein_coding	-	ECH1	chr19:39306061-39322645	50.7752	63.9407	79.8432	77.1392	77.7409	89.822	0.326862	0.642865	0.0110667	0.216995
ENSG00000198924	protein_coding	-	DCLRE1A	chr10:115594487-115614142	50.7218	50.0656	27.3942	22.8351	27.8749	11.4144	-0.0184207	-0.865176	0.276728	-0.941073
ENSG00000161011	protein_coding	+	SQSTM1	chr5:179233387-179265078	50.7143	48.435	53.5254	50.5873	36.9967	34.7579	-0.0650304	0.0763652	-0.441142	-0.528754
ENSG00000101220	protein_coding	-	C20orf27	chr20:3734154-3749034	50.6696	51.3753	60.2235	65.1344	68.2744	68.5413	0.0195709	0.24477	0.0669214	0.0724691
ENSG00000136950	protein_coding	+	ARPC5L	chr9:127624408-127640003	50.651	40.2158	25.7611	33.9924	27.6478	13.9819	-0.325599	-0.948659	-0.288617	-1.22382
ENSG00000168283	protein_coding	+	BMI1	chr10:22610139-22620413	50.6328	44.2598	33.6924	23.0198	23.1308	14.2905	-0.190058	-0.573668	0.00665161	-0.651589
ENSG00000102241	protein_coding	+	HTATSF1	chrX:135579237-135594505	50.6191	57.2765	56.9403	85.001	80.9609	61.3028	0.175009	0.166662	-0.0694176	-0.465056
ENSG00000142945	protein_coding	+	KIF2C	chr1:45205489-45233439	50.5983	25.536	21.4008	43.7384	21.9157	18.8933	-0.959373	-1.20377	-0.965177	-1.16923
ENSG00000132388	protein_coding	-	UBE2G1	chr17:4172553-4269923	50.5734	56.0341	23.1147	35.2715	42.7742	17.2284	0.145198	-1.09671	0.271244	-0.992648
ENSG00000114019	protein_coding	-	AMOTL2	chr3:134074715-134094321	50.5701	18.1507	9.05408	14.16	4.19518	1.84166	-1.42914	-2.35875	-1.54502	-2.41546
ENSG00000219438	protein_coding	+	FAM19A5	chr22:48885271-49246724	50.517	27.7033	40.4184	85.8806	35.4976	53.4609	-0.843832	-0.314777	-1.25123	-0.673813
ENSG00000217930	protein_coding	-	PAM16	chr16:4381549-4405608	50.4845	43.0178	51.9184	44.0669	32.8641	35.3623	-0.226051	0.0396313	-0.412312	-0.309625
ENSG00000198612	protein_coding	+	COPS8	chr2:237993954-238009109	50.4787	64.8896	68.2371	70.7392	84.0331	70.6897	0.356075	0.42757	0.245263	-0.000995802
ENSG00000100644	protein_coding	+	HIF1A	chr14:62162230-62214976	50.4563	63.29	53.09	33.6663	47.2275	30.6023	0.321247	0.0720142	0.476322	-0.133504
ENSG00000159202	protein_coding	+	UBE2Z	chr17:46985730-47006418	50.4541	37.7679	32.5162	49.9219	42.6584	32.5509	-0.408423	-0.618427	-0.222027	-0.601935
ENSG00000162585	protein_coding	-	C1orf86	chr1:2115902-2144159	50.4289	49.5744	63.0559	51.2877	55.6322	76.6499	-0.024172	0.316752	0.115151	0.570512
ENSG00000171204	protein_coding	+	TMEM126B	chr11:85339628-85347580	50.4093	42.1548	53.0718	59.2109	41.0152	34.2342	-0.252508	0.072847	-0.519113	-0.773048
ENSG00000198060	protein_coding	+	MARCH5	chr10:94050919-94113721	50.3468	63.6967	36.2183	21.9526	29.8219	12.9813	0.333418	-0.464262	0.425298	-0.715159
ENSG00000183010	protein_coding	-	PYCR1	chr17:79890259-79900288	50.3394	52.2604	72.8476	61.4853	40.6434	51.5864	0.0529968	0.524485	-0.585429	-0.248827
ENSG00000100304	protein_coding	-	TTLL12	chr22:43562627-43583139	50.3269	29.3147	45.8657	32.4492	8.87222	13.4145	-0.759698	-0.131183	-1.76053	-1.21445
ENSG00000187145	protein_coding	+	MRPS21	chr1:150266288-150281414	50.3205	43.1945	49.5362	28.1755	22.2806	21.4064	-0.215668	-0.022218	-0.325629	-0.380847
ENSG00000172336	protein_coding	+	POP7	chr7:100303675-100305118	50.27	30.55	11.9126	52.0913	38.069	19.2927	-0.700475	-1.98934	-0.442451	-1.38751
ENSG00000123179	protein_coding	-	EBPL	chr13:50234858-50265611	50.2544	53.878	57.4353	56.5193	63.4184	58.7332	0.098552	0.189164	0.163427	0.0544869
ENSG00000049860	protein_coding	+	HEXB	chr5:73935847-74018472	50.2434	56.2531	61.1242	30.058	27.5701	29.2888	0.159988	0.277789	-0.120459	-0.0361805
ENSG00000120992	protein_coding	-	LYPLA1	chr8:54958937-55014577	50.2396	53.3028	59.416	66.0212	61.91	66.7927	0.0837674	0.237671	-0.0913282	0.0165124
ENSG00000120526	protein_coding	-	NUDCD1	chr8:110253147-110346614	50.238	42.8347	38.2235	30.3669	24.4152	17.8811	-0.225141	-0.385496	-0.303551	-0.7323
ENSG00000177556	protein_coding	-	ATOX1	chr5:151121876-151152093	50.2073	59.4856	75.1467	53.1518	63.3667	83.5609	0.240242	0.572432	0.249305	0.642981
ENSG00000112308	protein_coding	-	C6orf62	chr6:24705088-24721064	50.1869	22.7224	18.2296	70.9795	35.6458	32.7417	-1.10952	-1.41245	-0.973938	-1.09305
ENSG00000198826	protein_coding	+	ARHGAP11A	chr15:32907344-32932150	50.163	30.0471	16.121	24.0406	20.6178	13.3835	-0.720642	-1.57933	-0.212049	-0.799854
ENSG00000104872	protein_coding	-	PIH1D1	chr19:49949554-49956754	50.1623	47.9804	53.5069	50.6754	47.73	43.655	-0.0628766	0.0913577	-0.0846674	-0.210656
ENSG00000114978	protein_coding	-	MOB1A	chr2:74379654-74406025	50.1536	67.6478	48.6519	59.9501	67.0248	51.1565	0.424378	-0.0429868	0.158432	-0.224782
ENSG00000095787	protein_coding	+	WAC	chr10:28821421-28912041	50.1336	29.9157	8.99941	41.9585	27.1233	12.0317	-0.725932	-2.35436	-0.611178	-1.72092
ENSG00000128699	protein_coding	-	ORMDL1	chr2:190635048-190649097	50.1309	45.0316	48.5522	51.1244	42.2313	31.9642	-0.151571	-0.0452463	-0.269883	-0.661059
ENSG00000180370	protein_coding	+	PAK2	chr3:196466727-196559518	50.1277	50.9336	40.475	52.7651	54.49	47.5992	0.0225631	-0.301863	0.0455578	-0.145737
ENSG00000111843	protein_coding	+	TMEM14C	chr6:10723147-10731362	50.1097	51.9782	63.487	44.2887	46.1945	47.4964	0.0518017	0.335411	0.0594676	0.0987265
ENSG00000128534	protein_coding	+	NAA38	chr7:117824085-117832878	50.0037	17.645	17.1612	56.3832	32.0463	26.4476	-1.45181	-1.48974	-0.79614	-1.06395
ENSG00000122958	protein_coding	+	VPS26A	chr10:70883267-70932617	49.9358	48.7435	47.5753	35.9565	35.5583	27.0985	-0.034172	-0.0684571	-0.0156291	-0.395335
ENSG00000009335	protein_coding	+	UBE3C	chr7:156931606-157062066	49.922	41.9528	37.9155	51.5339	50.5744	24.9595	-0.245537	-0.387944	-0.0265936	-1.01699
ENSG00000113328	protein_coding	+	CCNG1	chr5:162864574-162873157	49.8725	42.7587	43.4196	45.7032	38.5702	27.3338	-0.217316	-0.19569	-0.239107	-0.720997
ENSG00000111642	protein_coding	-	CHD4	chr12:6679248-6716642	49.8618	47.9176	42.8073	69.6499	75.3461	76.2296	-0.0562289	-0.215411	0.111867	0.128466
ENSG00000100412	protein_coding	+	ACO2	chr22:41865128-41924993	49.8477	59.8682	65.8778	50.032	58.8187	58.1511	0.259506	0.395345	0.229194	0.213003
ENSG00000185668	protein_coding	-	POU3F1	chr1:38509522-38512450	49.8405	16.4452	6.03621	43.5253	25.3202	8.88668	-1.54315	-2.85311	-0.758455	-2.17107
ENSG00000198053	protein_coding	+	SIRPA	chr20:1875153-1920543	49.8225	27.9026	24.3325	62.8461	22.9762	14.4922	-0.814268	-1.00448	-1.413	-2.04306
ENSG00000197872	protein_coding	-	FAM49A	chr2:16730726-16847599	49.7534	28.3154	14.6703	9.72038	4.24591	1.7502	-0.791846	-1.69547	-1.03109	-1.96275
ENSG00000125166	protein_coding	-	GOT2	chr16:58741034-58768261	49.7492	52.7437	53.8393	41.2646	36.8012	25.8299	0.0827106	0.111825	-0.161018	-0.655608
ENSG00000130312	protein_coding	+	MRPL34	chr19:17403417-17417652	49.7487	38.8653	30.0415	39.757	38.616	34.553	-0.348237	-0.709173	-0.0409646	-0.197077
ENSG00000071894	protein_coding	-	CPSF1	chr8:145618443-145634753	49.7457	48.035	47.1376	55.1279	63.1593	77.0011	-0.0494737	-0.0761214	0.19294	0.474776
ENSG00000086189	protein_coding	-	DIMT1	chr5:61683080-61699766	49.7287	20.8501	18.9439	36.4078	18.2864	11.094	-1.21516	-1.34685	-0.955755	-1.62905
ENSG00000142208	protein_coding	-	AKT1	chr14:105235685-105262088	49.7139	50.2168	60.0321	41.689	35.8325	36.7996	0.0142359	0.267187	-0.212885	-0.175493
ENSG00000126749	protein_coding	+	EMG1	chr12:7072407-7105520	49.7108	17.3179	18.0174	42.0617	12.1449	13.6287	-1.46904	-1.41497	-1.7119	-1.5576
ENSG00000065833	protein_coding	-	ME1	chr6:83920107-84140797	49.6709	49.8318	55.375	8.21596	5.08921	5.89593	0.00457387	0.153898	-0.597879	-0.418389
ENSG00000158042	protein_coding	-	MRPL17	chr11:6702012-6704632	49.6561	18.9731	20.4974	64.2243	15.1589	14.0748	-1.34268	-1.23657	-2.01308	-2.11327
ENSG00000149313	protein_coding	+	AASDHPPT	chr11:105946227-105969437	49.6226	40.5297	28.7602	42.4039	36.3829	26.4178	-0.285638	-0.766397	-0.215446	-0.662712
ENSG00000138180	protein_coding	+	CEP55	chr10:95256388-95288849	49.531	22.5395	24.9554	13.5589	7.04886	6.49458	-1.10209	-0.961134	-0.855045	-0.957982
ENSG00000112972	protein_coding	-	HMGCS1	chr5:43289496-43313614	49.5006	36.931	36.4496	44.1359	45.6499	28.7599	-0.412923	-0.43135	0.0475986	-0.600906
ENSG00000198900	protein_coding	+	TOP1	chr20:39657457-39753127	49.4786	52.6533	34.7893	67.9538	76.6878	49.7746	0.087995	-0.496144	0.172058	-0.441523
ENSG00000137288	protein_coding	-	UQCC2	chr6:33662069-33679504	49.4716	51.9584	63.7767	53.6552	35.5391	45.8359	0.0693877	0.360003	-0.580918	-0.222744
ENSG00000115286	protein_coding	+	NDUFS7	chr19:1383525-1395583	49.4517	57.5374	59.7929	36.4457	36.9647	52.0662	0.214456	0.269	0.0198585	0.502993
ENSG00000198492	protein_coding	+	YTHDF2	chr1:29063132-29096287	49.4208	33.0713	8.77916	72.2374	49.2383	11.643	-0.565462	-2.36624	-0.543793	-2.53424
ENSG00000155380	protein_coding	-	SLC16A1	chr1:113454468-113499635	49.3812	80.0207	36.7423	90.3638	160.231	84.6765	0.685405	-0.416703	0.819435	-0.0927231
ENSG00000129197	protein_coding	+	RPAIN	chr17:5322960-5336196	49.3781	36.5279	38.0162	20.7718	17.4371	13.5004	-0.424833	-0.368723	-0.239849	-0.586368
ENSG00000087502	protein_coding	-	ERGIC2	chr12:29490284-29534122	49.3213	32.8686	44.7642	50.9102	23.3058	24.876	-0.571221	-0.13695	-1.09472	-1.0044
ENSG00000170892	protein_coding	+	TSEN34	chr19:54693788-54697585	49.2835	44.2497	54.7237	37.2816	25.4038	25.8042	-0.152177	0.148206	-0.535906	-0.514192
ENSG00000115368	protein_coding	+	WDR75	chr2:190306158-190340291	49.2479	24.747	12.7658	41.8294	26.3667	12.6963	-0.964659	-1.86797	-0.64618	-1.64482
ENSG00000112759	protein_coding	+	SLC29A1	chr6:44187241-44201888	49.2375	28.9643	38.793	64.9163	36.4938	40.7022	-0.74552	-0.33625	-0.813983	-0.660512
ENSG00000172172	protein_coding	-	MRPL13	chr8:121392999-121457642	49.1689	47.0502	50.4771	46.2756	36.8344	29.0641	-0.0622509	0.0371375	-0.321397	-0.653054
ENSG00000122359	protein_coding	-	ANXA11	chr10:81910644-81965328	49.107	63.6718	62.6402	34.2095	41.0791	32.6265	0.368125	0.344926	0.257139	-0.0663661
ENSG00000140941	protein_coding	+	MAP1LC3B	chr16:87417600-87438385	49.1035	60.6245	64.4745	19.6772	26.2969	23.8973	0.298593	0.386022	0.400696	0.267948
ENSG00000171202	protein_coding	+	TMEM126A	chr11:85359010-85367591	49.0923	44.666	46.9996	54.6075	45.1817	32.1666	-0.133468	-0.0615665	-0.267958	-0.745548
ENSG00000105341	protein_coding	-	ATP5SL	chr19:41937222-41946622	49.0574	42.294	54.0372	37.0297	23.9989	30.5001	-0.209416	0.136824	-0.605262	-0.27177
ENSG00000104805	protein_coding	+	NUCB1	chr19:49403306-49426629	49.0173	60.8487	74.992	52.6718	51.7287	64.9755	0.306316	0.60342	-0.0255758	0.297766
ENSG00000131507	protein_coding	+	NDFIP1	chr5:141488069-141534005	49.0086	56.6148	57.1878	54.4365	58.0131	47.3945	0.204263	0.21854	0.0901991	-0.195993
ENSG00000108528	protein_coding	-	SLC25A11	chr17:4840424-4843546	48.9842	39.1468	60.23	32.1606	17.794	26.0856	-0.316187	0.292767	-0.819198	-0.291944
ENSG00000013306	protein_coding	-	SLC25A39	chr17:42396992-42402238	48.9804	55.2328	68.4302	97.4655	108.618	115.31	0.170049	0.474201	0.154794	0.240285
ENSG00000113384	protein_coding	-	GOLPH3	chr5:32124809-32174456	48.9362	19.0762	11.0125	63.2694	22.8726	12.5169	-1.3146	-2.05555	-1.42878	-2.24937
ENSG00000164105	protein_coding	+	SAP30	chr4:174291119-174298683	48.9315	24.8451	17.9095	41.6655	17.0531	7.28526	-0.950059	-1.40084	-1.24082	-2.36445
ENSG00000101843	protein_coding	-	PSMD10	chrX:107327436-107334848	48.9186	43.2883	48.3369	46.5332	36.2101	34.0806	-0.172652	-0.0169104	-0.353241	-0.438262
ENSG00000112208	protein_coding	+	BAG2	chr6:57037123-57054631	48.8698	29.7142	11.6378	26.0018	18.7162	3.75205	-0.699261	-1.98042	-0.453674	-2.50643
ENSG00000074319	protein_coding	-	TSG101	chr11:18489882-18548779	48.8694	32.732	40.4939	62.6014	33.0751	32.5108	-0.564037	-0.265256	-0.900341	-0.924432
ENSG00000129515	protein_coding	-	SNX6	chr14:35030299-35099389	48.867	44.0209	59.5026	31.2856	20.5802	29.1798	-0.147491	0.278912	-0.581183	-0.0973076
ENSG00000169398	protein_coding	-	PTK2	chr8:141667998-142012315	48.8237	40.1111	39.57	44.973	39.5099	32.9574	-0.277304	-0.296419	-0.182512	-0.437061
ENSG00000116171	protein_coding	+	SCP2	chr1:53392900-53517375	48.8127	68.8304	74.6308	70.9086	92.8845	89.4159	0.487342	0.60246	0.384723	0.330412
ENSG00000115946	protein_coding	+	PNO1	chr2:68384975-68403370	48.8054	29.271	22.9638	33.4699	23.212	10.9511	-0.718366	-1.05545	-0.509615	-1.52819
ENSG00000104522	protein_coding	-	TSTA3	chr8:144694787-144700218	48.7435	47.1799	50.561	40.4201	42.8314	52.8891	-0.0460766	0.0517722	0.0816337	0.379662
ENSG00000164134	protein_coding	+	NAA15	chr4:140222608-140341187	48.7434	39.08	19.3586	48.6718	42.3476	20.438	-0.311623	-1.28887	-0.196475	-1.21226
ENSG00000165487	protein_coding	-	MICU2	chr13:22066835-22178353	48.7426	55.7221	59.925	37.5752	37.8338	37.165	0.189429	0.292552	0.00963925	-0.0154234
ENSG00000122692	protein_coding	-	SMU1	chr9:33041761-33076665	48.7219	43.8518	42.5769	31.6497	26.6812	20.8973	-0.148716	-0.190318	-0.238163	-0.576317
ENSG00000128973	protein_coding	-	CLN6	chr15:68499329-68549549	48.6861	49.09	53.579	46.7684	46.1133	46.7004	0.0116803	0.135504	-0.0199222	-0.00205519
ENSG00000106397	protein_coding	-	PLOD3	chr7:100849257-100861701	48.6521	52.081	64.5243	32.6443	26.9002	34.1758	0.0963408	0.400175	-0.270087	0.0642211
ENSG00000137106	protein_coding	+	GRHPR	chr9:37422662-37436987	48.6508	47.7508	57.3639	35.4354	30.9238	34.8907	-0.0263911	0.233259	-0.190708	-0.0217308
ENSG00000125901	protein_coding	+	MRPS26	chr20:3026590-3028900	48.6127	20.5924	16.8991	56.3969	29.3423	16.9225	-1.20019	-1.47082	-0.919642	-1.6792
ENSG00000166311	protein_coding	+	SMPD1	chr11:6411654-6416228	48.6114	37.0169	46.2921	72.955	23.0351	28.8569	-0.384031	-0.0690725	-1.6215	-1.30858
ENSG00000139233	protein_coding	-	LLPH	chr12:66516841-66524548	48.596	36.6816	28.3621	33.8687	23.1378	12.8219	-0.396364	-0.756269	-0.530638	-1.33498
ENSG00000114315	protein_coding	+	HES1	chr3:193853933-193856521	48.5334	27.3484	33.3969	39.5321	33.053	30.173	-0.805134	-0.526123	-0.251283	-0.378768
ENSG00000144029	protein_coding	-	MRPS5	chr2:95752951-95815179	48.4616	47.747	39.4198	31.1954	30.729	21.8603	-0.0209955	-0.291247	-0.0210525	-0.49401
ENSG00000159128	protein_coding	+	IFNGR2	chr21:34775201-34851655	48.4506	36.8022	26.3165	31.4651	22.4177	19.3591	-0.387518	-0.856215	-0.47129	-0.673216
ENSG00000068489	protein_coding	+	PRR11	chr17:57232859-57282066	48.4445	37.2217	35.4192	30.6935	20.411	26.8466	-0.371418	-0.441111	-0.565835	-0.186686
ENSG00000101974	protein_coding	-	ATP11C	chrX:138808504-139027435	48.4173	56.6499	44.9164	26.4807	28.2374	24.6075	0.222302	-0.106007	0.0893963	-0.101852
ENSG00000178913	protein_coding	-	TAF7	chr5:140698056-140700330	48.3934	42.5652	20.592	39.7681	29.1932	23.6317	-0.181142	-1.19382	-0.433217	-0.726925
ENSG00000213024	protein_coding	-	NUP62	chr19:50410081-50433020	48.3642	12.625	6.87181	52.4437	13.9616	11.1393	-1.85721	-2.6487	-1.83676	-2.13833
ENSG00000170876	protein_coding	+	TMEM43	chr3:14166439-14185179	48.3612	38.1502	47.1795	42.5541	26.3671	29.3359	-0.334358	-0.034958	-0.670366	-0.521782
ENSG00000101166	protein_coding	-	SLMO2	chr20:57608199-57617964	48.3477	46.0589	42.8653	82.1363	74.5302	57.0441	-0.0685152	-0.169903	-0.138425	-0.518329
ENSG00000173465	protein_coding	+	SSSCA1	chr11:65337900-65341413	48.3282	33.5474	41.3858	45.0023	24.2568	22.9981	-0.513836	-0.218832	-0.865034	-0.938786
ENSG00000025770	protein_coding	+	NCAPH2	chr22:50946644-50961901	48.3066	48.6405	50.8034	32.8188	33.8216	34.7291	0.00973687	0.071266	0.042157	0.0792741
ENSG00000154359	protein_coding	-	LONRF1	chr8:12579402-12613582	48.2865	19.2188	7.11395	40.4398	23.0712	10.469	-1.2855	-2.60272	-0.783709	-1.85328
ENSG00000187634	protein_coding	+	SAMD11	chr1:860259-879955	48.2666	22.7351	25.059	148.619	128.399	125.53	-1.05359	-0.918828	-0.209467	-0.241814
ENSG00000159228	protein_coding	+	CBR1	chr21:37442238-37445464	48.2459	22.4105	31.2182	39.4355	11.9252	11.9821	-1.07285	-0.612128	-1.64544	-1.6391
ENSG00000112339	protein_coding	-	HBS1L	chr6:135281515-135424194	48.2142	50.1582	52.4846	53.7115	56.5146	48.4232	0.0558909	0.120049	0.0720841	-0.146656
ENSG00000110514	protein_coding	+	MADD	chr11:47290711-47351582	48.1234	32.9962	14.477	28.1599	24.1569	10.2157	-0.531037	-1.66628	-0.213032	-1.37847
ENSG00000196510	protein_coding	-	ANAPC7	chr12:110810704-110841535	48.0991	26.9315	32.178	46.7794	26.6033	26.8838	-0.813804	-0.56547	-0.791548	-0.776962
ENSG00000127824	protein_coding	-	TUBA4A	chr2:220114432-220142892	48.0951	38.3965	38.0943	32.7709	27.9191	19.7973	-0.317512	-0.328621	-0.223758	-0.699384
ENSG00000185236	protein_coding	+	RAB11B	chr19:8454864-8469318	48.0833	47.2749	55.0989	34.8549	33.4113	40.7954	-0.023959	0.19274	-0.0592879	0.221174
ENSG00000141002	protein_coding	+	TCF25	chr16:89939999-89977792	48.0524	54.2256	49.3739	36.0652	38.0503	38.7921	0.171013	0.0383527	0.0752683	0.102417
ENSG00000071539	protein_coding	+	TRIP13	chr5:892757-919472	48.0391	33.8579	40.9007	38.3207	23.9838	22.2288	-0.492447	-0.226958	-0.654296	-0.759374
ENSG00000178719	protein_coding	+	GRINA	chr8:145064225-145067583	48.0381	49.8121	59.0983	61.5509	51.9968	54.9369	0.051269	0.293421	-0.239125	-0.16123
ENSG00000130309	protein_coding	+	COLGALT1	chr19:17666402-17693971	48.0311	46.1329	54.2268	25.7504	22.1965	24.8843	-0.0569627	0.171671	-0.205653	-0.0474832
ENSG00000109685	protein_coding	+	WHSC1	chr4:1873150-1983934	48.0306	52.4697	47.644	43.4821	45.2665	44.4649	0.125039	-0.0114205	0.0567431	0.0315283
ENSG00000054116	protein_coding	-	TRAPPC3	chr1:36602172-36615098	48.0299	26.4632	29.2605	63.7673	27.9186	24.7155	-0.836162	-0.696226	-1.16327	-1.33263
ENSG00000132002	protein_coding	-	DNAJB1	chr19:14625581-14640582	48.0286	14.2727	7.94173	29.3398	13.0706	7.0363	-1.68267	-2.455	-1.10853	-1.91661
ENSG00000113649	protein_coding	+	TCERG1	chr5:145826873-145891524	47.9924	46.9818	31.4504	47.5363	41.7335	37.7985	-0.0300707	-0.594322	-0.183697	-0.323063
ENSG00000126254	protein_coding	+	RBM42	chr19:36119931-36128588	47.9916	43.0471	46.8229	43.9914	29.9661	30.1051	-0.153487	-0.0348328	-0.53896	-0.532498
ENSG00000144635	protein_coding	-	DYNC1LI1	chr3:32567462-32612366	47.9855	41.5052	28.949	28.1845	25.057	8.41542	-0.204715	-0.709847	-0.163531	-1.6321
ENSG00000138413	protein_coding	-	IDH1	chr2:209100950-209130798	47.935	63.0823	78.3877	43.7949	38.978	39.6054	0.389059	0.698049	-0.164128	-0.141663
ENSG00000108055	protein_coding	+	SMC3	chr10:112327448-112364394	47.9253	30.7825	22.2789	29.9548	20.7688	12.5042	-0.622348	-1.07156	-0.507901	-1.19675
ENSG00000166501	protein_coding	+	PRKCB	chr16:23847321-24231932	47.9156	51.0164	63.9336	71.584	63.9977	66.2994	0.0886719	0.408671	-0.159263	-0.109058
ENSG00000125818	protein_coding	+	PSMF1	chr20:1093905-1160596	47.8953	50.2938	50.4291	56.6144	56.2954	38.0885	0.0690887	0.0728891	-0.00801012	-0.559685
ENSG00000121073	protein_coding	-	SLC35B1	chr17:47778304-47786376	47.8595	43.1261	49.6646	44.2679	27.8641	30.0789	-0.147007	0.052339	-0.649212	-0.542553
ENSG00000101972	protein_coding	+	STAG2	chrX:123094061-123556514	47.8571	43.2825	37.2049	76.3609	71.8254	58.7425	-0.141832	-0.354811	-0.0871629	-0.372847
ENSG00000123213	protein_coding	+	NLN	chr5:65018022-65167553	47.8555	30.1035	29.5301	37.6599	27.4762	17.3128	-0.651444	-0.678289	-0.441081	-1.07799
ENSG00000080608	protein_coding	-	KIAA0020	chr9:2720468-2844241	47.8385	42.6342	33.6721	28.2389	28.5158	15.9311	-0.16256	-0.494244	0.0135984	-0.788213
ENSG00000170727	protein_coding	-	BOP1	chr8:145486054-145515082	47.8022	47.4684	47.749	26.5582	23.2307	24.938	-0.00990173	-0.00157356	-0.185646	-0.0874144
ENSG00000168802	protein_coding	-	CHTF8	chr16:69151912-69166487	47.7433	12.102	10.1506	41.8869	9.92329	8.141	-1.89542	-2.12808	-1.97313	-2.23011
ENSG00000109519	protein_coding	-	GRPEL1	chr4:7060632-7069924	47.7262	33.7664	31.7347	17.346	9.63028	7.25722	-0.487004	-0.573877	-0.787286	-1.15174
ENSG00000136628	protein_coding	-	EPRS	chr1:220141942-220220000	47.703	55.1944	57.3827	56.0345	54.814	47.3254	0.206416	0.26153	-0.0312078	-0.239053
ENSG00000167491	protein_coding	+	GATAD2A	chr19:19496634-19619740	47.6929	50.361	28.8798	46.1691	45.1644	26.4478	0.0769619	-0.704541	-0.0310613	-0.781152
ENSG00000095906	protein_coding	+	NUBP2	chr16:1832901-1839192	47.6782	46.9844	46.8475	47.9199	51.2903	40.0654	-0.0207104	-0.0248323	0.0961219	-0.252498
ENSG00000171735	protein_coding	+	CAMTA1	chr1:6845383-7829766	47.6572	62.7067	67.8252	61.9752	85.7664	65.9614	0.388792	0.500284	0.462353	0.0885459
ENSG00000110075	protein_coding	+	PPP6R3	chr11:68228185-68382802	47.6526	40.3518	32.4391	61.0544	51.4209	38.7129	-0.234567	-0.540981	-0.243391	-0.643926
ENSG00000109736	protein_coding	-	MFSD10	chr4:2932287-2936586	47.6518	42.3774	53.2641	47.0443	40.3906	47.0511	-0.16555	0.157505	-0.215062	0.000204179
ENSG00000135698	protein_coding	-	MPHOSPH6	chr16:82181402-82203831	47.6432	26.0344	33.0589	46.1336	21.3751	18.9607	-0.847442	-0.514206	-1.07486	-1.23959
ENSG00000125676	protein_coding	-	THOC2	chrX:122734411-122866906	47.6278	50.6747	42.8458	38.4302	43.6327	37.2592	0.0876768	-0.149343	0.1788	-0.0434943
ENSG00000104660	protein_coding	+	LEPROTL1	chr8:29952913-30034724	47.6264	37.3062	37.6491	34.1423	30.0117	39.3924	-0.344162	-0.331305	-0.180396	0.200875
ENSG00000095319	protein_coding	+	NUP188	chr9:131709977-131769375	47.5716	50.0727	48.4622	31.9777	33.7096	36.3085	0.0724393	0.0262134	0.073844	0.178014
ENSG00000005486	protein_coding	+	RHBDD2	chr7:75471919-75518244	47.5592	45.9591	53.537	44.0149	36.3337	30.6464	-0.0483399	0.167491	-0.269924	-0.508361
ENSG00000108064	protein_coding	+	TFAM	chr10:60144781-60158981	47.5116	54.6928	37.6385	25.2764	41.2202	22.4005	0.199161	-0.328291	0.684166	-0.167228
ENSG00000100603	protein_coding	-	SNW1	chr14:78183941-78227550	47.4502	28.8461	15.0557	33.8888	23.1404	10.8938	-0.69896	-1.59342	-0.531314	-1.55255
ENSG00000114346	protein_coding	+	ECT2	chr3:172468471-172539264	47.4366	56.5821	38.6508	41.1785	41.3763	42.0747	0.249523	-0.288748	0.00674984	0.030333
ENSG00000173473	protein_coding	-	SMARCC1	chr3:47626761-47823596	47.4278	52.3022	51.1189	73.7593	66.6537	65.5095	0.13836	0.105971	-0.144084	-0.168693
ENSG00000062822	protein_coding	+	POLD1	chr19:50887460-50921273	47.3409	40.0766	44.4128	40.8519	28.5631	37.0351	-0.234928	-0.0901453	-0.501496	-0.137962
ENSG00000164902	protein_coding	+	PHAX	chr5:125935959-125962944	47.2898	48.4512	15.8828	42.8109	42.5142	11.5099	0.034287	-1.51616	-0.00980358	-1.80822
ENSG00000203760	protein_coding	+	CENPW	chr6:126661319-126670021	47.2383	58.2127	51.5182	45.9099	50.787	37.6151	0.295728	0.122638	0.142698	-0.280727
ENSG00000149503	protein_coding	+	INCENP	chr11:61891444-61920635	47.2216	29.6966	16.1133	46.4346	30.8406	22.2703	-0.651601	-1.49456	-0.575072	-1.02745
ENSG00000160087	protein_coding	-	UBE2J2	chr1:1189288-1209265	47.2131	19.5205	16.0329	53.2702	20.925	15.4663	-1.23236	-1.5011	-1.30758	-1.72064
ENSG00000036257	protein_coding	-	CUL3	chr2:225334866-225450110	47.1612	46.9234	21.0738	53.8709	59.2422	17.7321	-0.00714107	-1.12554	0.134733	-1.55053
[truncated: 25,422 more rows]

## Sheet: Supplementary Dataset S2
Supplementary Dataset S2: Super-enhancer analysis of A673 Ewing sarcoma cells
Stitched_peakss_ID	Chromosome	Start	End	Number_of_peaks_stitched	Size_of_peaks_stitched	H3K27Ac_signal	Input_signal	SuperEnhancer_Rank	Is.super	OVERLAP_GENES	PROXIMAL_GENES	CLOSEST_GENE
57_A673_H3K27Ac_peaks_10987_lociStitched	chr11	34049063	34228665	57	60771	175830	37087.8	1	1	NAT10,ABTB2,CAPRIN1		NAT10
67_A673_H3K27Ac_peaks_62488_lociStitched	chr8	12698368	12908960	67	85616	160808	24913	2	1	KIAA1456	LOC340357,LINC00681	KIAA1456
68_A673_H3K27Ac_peaks_61325_lociStitched	chr7	116017863	116231922	68	83676	157505	25515.8	3	1	CAV1,CAV2,LINC01510	CAV2	CAV2
79_A673_H3K27Ac_peaks_26766_lociStitched	chr16	74465280	74663366	79	91966	153378	21650.8	4	1	RFWD3,GLG1	CLEC18B,LOC105376772,GLG1	GLG1
35_A673_H3K27Ac_peaks_12975_lociStitched	chr11	83355054	83467733	35	53001	124319	17465.2	5	1	DLG2		DLG2
30_A673_H3K27Ac_peaks_12529_lociStitched	chr11	69411423	69488640	30	52689	110575	9567.19	6	1	ORAOV1,CCND1	FGF19	CCND1
16_A673_H3K27Ac_peaks_57639_lociStitched	chr6	102314696	102412729	16	53910	98905.5	11813	7	1	GRIK2		GRIK2
70_A673_H3K27Ac_peaks_478_lociStitched	chr1	8615467	8797304	70	64622	103665	21129.5	8	1	RERE		SNORD128
11_A673_H3K27Ac_peaks_21815_lociStitched	chr14	97672049	97720649	11	26153	83932.2	5982.66	9	1			LOC101929241
34_A673_H3K27Ac_peaks_2606_lociStitched	chr1	52239498	52346220	34	34928	90030.7	12134.3	10	1	OSBPL9,NRDC,MIR761	NRDC	MIR761
79_A673_H3K27Ac_peaks_66447_lociStitched	chr9	90075310	90301153	79	65666	101065	24210.4	11	1	DAPK1	CTSL	DAPK1
36_A673_H3K27Ac_peaks_36193_lociStitched	chr2	16786789	16882553	36	66452	87652.8	11692.8	12	1	FAM49A		FAM49A
81_A673_H3K27Ac_peaks_4875_lociStitched	chr1	157932917	158094504	81	76305	92040	16966.6	13	1	KIRREL	LOC105371458,LOC646268	KIRREL
62_A673_H3K27Ac_peaks_3015_lociStitched	chr1	65288995	65432809	62	65397	91019.9	16984.4	14	1	RAVER2,JAK1	JAK1,LINC01359	JAK1
96_A673_H3K27Ac_peaks_64758_lociStitched	chr8	128810111	129051185	96	76043	101781	27819.9	15	1	MIR1206,MIR1205,PVT1,TMEM75	MIR1207,MIR1204	TMEM75
50_A673_H3K27Ac_peaks_5941_lociStitched	chr1	201210484	201332328	50	66269	86789.5	12830.2	16	1	TNNT2,PKP1	TNNT2,LAD1,PKP1	PKP1
107_A673_H3K27Ac_peaks_17698_lociStitched	chr12	124840902	125058529	107	86493	88313	15756.2	17	1	NCOR2	MIR6880,NCOR2	NCOR2
28_A673_H3K27Ac_peaks_5642_lociStitched	chr1	185614300	185706563	28	41421	80739.4	11505.2	18	1	HMCN1	LINC01350	HMCN1
79_A673_H3K27Ac_peaks_42450_lociStitched	chr20	47248033	47474419	79	67996	87000.1	21167.1	19	1	PREX1		PREX1
8_A673_H3K27Ac_peaks_19493_lociStitched	chr13	100601637	100650395	8	28708	69650.8	4841.67	20	1	ZIC2,LINC00554,ZIC5,LOC101927437		ZIC5
20_A673_H3K27Ac_peaks_2833_lociStitched	chr1	60280399	60328989	20	34120	69435.1	6268.11	21	1	HOOK1	LOC101926944	HOOK1
52_A673_H3K27Ac_peaks_32695_lociStitched	chr19	5016231	5156669	52	50675	72437.9	9465.52	22	1	KDM4B		KDM4B
49_A673_H3K27Ac_peaks_3682_lociStitched	chr1	107682245	107817375	49	57191	78997	17188.5	23	1	NTNG1	NTNG1	NTNG1
15_A673_H3K27Ac_peaks_46408_lociStitched	chr3	34296700	34343101	15	37054	67425.3	6700.3	24	1			PDCD6IP
37_A673_H3K27Ac_peaks_41491_lociStitched	chr20	19188446	19308052	37	47473	73976.3	13252.3	25	1	LOC100130264,SLC24A3		LOC100130264
52_A673_H3K27Ac_peaks_67798_lociStitched	chr9	132626341	132770725	52	47866	73520.3	12821.3	26	1	MIR6855,FNBP1,USP20	GPR107,C9orf78,TOR1A,USP20	MIR6855
15_A673_H3K27Ac_peaks_30596_lociStitched	chr17	79360103	79407827	15	37153	64332	3946.77	27	1	MIR4740,BAHCC1	LOC100130370,MIR3186	MIR4740
15_A673_H3K27Ac_peaks_31099_lociStitched	chr18	10454799	10498537	15	29806	65996.3	5615.96	28	1	APCDD1	NAPG,LINC01254	APCDD1
45_A673_H3K27Ac_peaks_26228_lociStitched	chr16	57773835	57906123	45	53993	71395.8	11046	29	1	KIFC3,MIR6772,LOC388282,KATNB1	DRC7,KIFC3	KIFC3
18_A673_H3K27Ac_peaks_33348_lociStitched	chr19	13229185	13304835	18	27247	62812.2	5091.24	30	1	STX10,NACC1,IER2	STX10,LYL1,TRMT1	IER2
20_A673_H3K27Ac_peaks_4171_lociStitched	chr1	145218844	145285512	20	17405	88181.8	30800.6	31	1	NBPF20,NBPF9,NOTCH2NL	NBPF10	NBPF10
36_A673_H3K27Ac_peaks_18322_lociStitched	chr13	33745306	33857246	36	48322	70096.8	13735	32	1	STARD13,STARD13-AS		STARD13
26_A673_H3K27Ac_peaks_62953_lociStitched	chr8	27015576	27081157	26	32950	64380.9	8289.44	33	1		STMN4	STMN4
21_A673_H3K27Ac_peaks_16554_lociStitched	chr12	89699228	89785523	21	34574	66654.3	10709.2	34	1	DUSP6	DUSP6	DUSP6
21_A673_H3K27Ac_peaks_12114_lociStitched	chr11	65238089	65323258	21	32094	63152.8	8176.22	35	1	LTBP3,SCYL1,MALAT1	SCYL1,EHBP1L1,MIR612,NEAT1,SSSCA1,FAM89B,SSSCA1-AS1,KCNK7	SCYL1
43_A673_H3K27Ac_peaks_1632_lociStitched	chr1	29208822	29370196	43	43206	70488.2	15685.6	36	1	EPB41	EPB41	EPB41
17_A673_H3K27Ac_peaks_4093_lociStitched	chr1	120535473	120602583	17	15252	83619.1	28870.7	37	1	NOTCH2		NOTCH2
59_A673_H3K27Ac_peaks_31774_lociStitched	chr18	56514182	56692615	59	55080	73835.6	19128	38	1	ZNF532	OACYLP	ZNF532
65_A673_H3K27Ac_peaks_5523_lociStitched	chr1	183773482	183913321	65	54040	71024.2	17507.8	39	1	RGL1,COLGALT2	RGL1	RGL1
17_A673_H3K27Ac_peaks_31015_lociStitched	chr18	3815469	3876587	17	36785	61551.9	8214.26	40	1	DLGAP1	DLGAP1-AS3,MIR6718	DLGAP1
50_A673_H3K27Ac_peaks_49326_lociStitched	chr3	194793828	194985556	50	50826	69213.8	16009.3	41	1	XXYLT1-AS2,XXYLT1,XXYLT1-AS1,MIR3137	XXYLT1-AS2	XXYLT1
13_A673_H3K27Ac_peaks_38559_lociStitched	chr2	134246451	134291267	13	31627	59349.8	6184.61	42	1	NCKAP5	NCKAP5	NCKAP5
23_A673_H3K27Ac_peaks_69228_lociStitched	chrX	52925057	52988976	23	23397	63299	10879	43	1	FAM156B,FAM156A	FAM156B,FAM156A,XAGE3	FAM156B
32_A673_H3K27Ac_peaks_39278_lociStitched	chr2	177499758	177575810	32	37475	62149.7	10221.4	44	1	LINC01116,LINC01117	MIR1246	LINC01117
53_A673_H3K27Ac_peaks_23887_lociStitched	chr15	78007255	78116200	53	48945	60834.9	9086.01	45	1	LINGO1	LINGO1	LINGO1
30_A673_H3K27Ac_peaks_31518_lociStitched	chr18	49899943	50011380	30	36648	64867.5	13294.4	46	1	DCC		DCC
25_A673_H3K27Ac_peaks_7932_lociStitched	chr10	32618197	32693653	25	34687	60032.8	8783.08	47	1	EPC1,LOC102031319	CCDC7,LOC101929431	EPC1
31_A673_H3K27Ac_peaks_25469_lociStitched	chr16	23851011	23939361	31	44689	60793.6	9550.64	48	1	PRKCB		PRKCB
9_A673_H3K27Ac_peaks_24332_lociStitched	chr15	96864648	96904943	9	34204	54970.4	4372.01	49	1	MIR1469,NR2F2,NR2F2-AS1		NR2F2
13_A673_H3K27Ac_peaks_26601_lociStitched	chr16	70109695	70143551	13	21311	55703.3	5386.49	50	1		MIR1972-1,PDPR,PDXDC2P	PDPR
23_A673_H3K27Ac_peaks_25201_lociStitched	chr16	15063534	15136042	23	21633	64140.6	14371.1	51	1	PDXDC1,NTAN1	NTAN1,MIR6511A4,MIR6770-2,LOC100288162,NPIPA1	PDXDC1
32_A673_H3K27Ac_peaks_47533_lociStitched	chr3	115526449	115596949	32	35421	58120.2	8650.35	52	1	LSAMP		GAP43
19_A673_H3K27Ac_peaks_65595_lociStitched	chr9	4589063	4667241	19	25221	56991.8	7723.99	53	1	PLPP6,SPATA6L	CDC37L1,CDC37L1-AS1	PLPP6
19_A673_H3K27Ac_peaks_16274_lociStitched	chr12	72259071	72320383	19	31946	56965	7823.41	54	1	TBC1D15	TPH2,TBC1D15,MRS2P2	TPH2
27_A673_H3K27Ac_peaks_17128_lociStitched	chr12	111831543	111911940	27	41030	55707.1	7308.09	55	1	ATXN2,SH2B3	FAM109A	SH2B3
27_A673_H3K27Ac_peaks_3991_lociStitched	chr1	116891791	116952386	27	35588	55844.4	7859.17	56	1	ATP1A1-AS1,ATP1A1		ATP1A1
9_A673_H3K27Ac_peaks_18694_lociStitched	chr13	46668339	46736069	9	27001	55992.4	8229.19	57	1	CPB2-AS1,CPB2,LCP1	ZC3H13,CPB2	CPB2
22_A673_H3K27Ac_peaks_38107_lociStitched	chr2	112195718	112254386	22	22083	58304.3	11058.9	58	1	MIR4435-2HG		MIR4435-2HG
30_A673_H3K27Ac_peaks_66411_lociStitched	chr9	89139327	89268025	30	40358	60256.4	13088.6	59	1			ZCCHC6
44_A673_H3K27Ac_peaks_6347_lociStitched	chr1	214536989	214666631	44	41752	62396.7	15375.5	60	1	PTPN14		PTPN14
32_A673_H3K27Ac_peaks_31892_lociStitched	chr18	60989658	61086747	32	30642	57234	10417.6	61	1	VPS4B,KDSR	BCL2	KDSR
25_A673_H3K27Ac_peaks_37798_lociStitched	chr2	87753936	87812223	25	21871	57290.3	10917.2	62	1	LINC00152	LINC00152	LINC00152
35_A673_H3K27Ac_peaks_14530_lociStitched	chr12	12281927	12436928	35	37027	62558.4	16259.6	63	1	LRP6		LRP6
32_A673_H3K27Ac_peaks_62905_lociStitched	chr8	26428290	26529078	32	37873	56501.8	10230	64	1	DPYSL2		DPYSL2
27_A673_H3K27Ac_peaks_11207_lociStitched	chr11	44278708	44349034	27	30280	58377.6	12278.9	65	1	ALX4		ALX4
26_A673_H3K27Ac_peaks_19118_lociStitched	chr13	64604365	64702173	26	30305	55916.8	10582.8	66	1			LOC102723968
6_A673_H3K27Ac_peaks_63205_lociStitched	chr8	37551774	37595901	6	22715	48751.5	4430.35	67	1	LOC101929622,ERLIN2,ZNF703,LOC102723701	PROSC,LOC728024	LOC101929622
34_A673_H3K27Ac_peaks_37311_lociStitched	chr2	66648207	66764041	34	30730	57372.6	13425.2	68	1	MEIS1-AS2,MEIS1-AS3,MEIS1	LOC729348,LOC100507073	MEIS1
52_A673_H3K27Ac_peaks_68083_lociStitched	chr9	137220520	137334101	52	54329	50248.2	6939.8	69	1	RXRA,MIR4669		MIR4669
53_A673_H3K27Ac_peaks_21860_lociStitched	chr14	99644630	99741777	53	49057	52595.4	9578.69	70	1	BCL11B	BCL11B	BCL11B
34_A673_H3K27Ac_peaks_5852_lociStitched	chr1	198805894	198907624	34	37431	55717.5	12909.5	71	1	MIR181B1,MIR181A1HG,MIR181A1		MIR181A1
15_A673_H3K27Ac_peaks_54480_lociStitched	chr5	149281600	149375477	15	27817	52486.6	9706.88	72	1	TIGD6,PDE6A,LOC644762,SLC26A2	HMGXB3	PDE6A
25_A673_H3K27Ac_peaks_18681_lociStitched	chr13	46581040	46655085	25	30971	52009.2	9388.91	73	1	CPB2-AS1,ZC3H13,CPB2	CPB2	ZC3H13
50_A673_H3K27Ac_peaks_30287_lociStitched	chr17	75347152	75477551	50	46862	52642.1	10132	74	1	SEPT9,MIR4316		SEPT9
A673_H3K27Ac_peaks_43844	chr21	46341681	46356499	1	14819	43975.4	1641.83	75	1	ITGB2-AS1,ITGB2,LINC01547	ITGB2-AS1,FAM207A,PTTG1IP,ITGB2	ITGB2
A673_H3K27Ac_peaks_29282	chr17	47066895	47084970	1	18076	44189.8	2087.66	76	1	IGF2BP1	SNF8,GIP	IGF2BP1
44_A673_H3K27Ac_peaks_52420_lociStitched	chr5	16827122	16950247	44	37596	54433.6	12484.9	77	1	MYO10		MYO10
14_A673_H3K27Ac_peaks_59221_lociStitched	chr7	5415404	5471937	14	21412	45633.4	3883.82	78	1	TNRC18		TNRC18
58_A673_H3K27Ac_peaks_410_lociStitched	chr1	8411360	8554723	58	46895	56198.3	14565.7	79	1	RERE,LOC102724552	SLC45A1,SNORD128	RERE
37_A673_H3K27Ac_peaks_63230_lociStitched	chr8	37636429	37748766	37	42639	50473	8840.92	80	1	ADGRA2,PROSC,BRF2,RAB11FIP1	ERLIN2,LOC102723701,LOC728024,GOT1L1	BRF2
10_A673_H3K27Ac_peaks_43152_lociStitched	chr21	15561609	15595592	10	23279	45557.6	3945.43	81	1	LIPI,RBM11	LIPI	LIPI
37_A673_H3K27Ac_peaks_46606_lociStitched	chr3	44956598	45038288	37	40275	46024.1	4443.94	82	1	EXOSC7,ZDHHC3	CLEC3B,TGM4	ZDHHC3
48_A673_H3K27Ac_peaks_175_lociStitched	chr1	2160258	2251273	48	49068	47710.1	6662.3	83	1	SKI	FAAP20,LOC100129534	SKI
34_A673_H3K27Ac_peaks_35065_lociStitched	chr19	48641469	48763592	34	31737	51694.7	10759	84	1	CARD8,C19orf68,LIG1,CARD8-AS1	CARD8,LIG1,ZNF114,PLA2G4C	C19orf68
10_A673_H3K27Ac_peaks_57975_lociStitched	chr6	123530004	123561409	10	18160	44705	4333.89	85	1	TRDN		HRAT13
36_A673_H3K27Ac_peaks_50351_lociStitched	chr4	40177923	40248414	36	34245	47412.2	7147.79	86	1	RHOH	RHOH	RHOH
21_A673_H3K27Ac_peaks_19946_lociStitched	chr14	22853905	22908507	21	27317	47203.4	6967.22	87	1			DAD1
16_A673_H3K27Ac_peaks_8538_lociStitched	chr10	71793480	71830088	16	23678	44595.9	4411.26	88	1	H2AFY2		H2AFY2
5_A673_H3K27Ac_peaks_3432_lociStitched	chr1	91170447	91196465	5	17240	43270.5	3148.18	89	1	BARHL2		BARHL2
7_A673_H3K27Ac_peaks_5883_lociStitched	chr1	199114851	199151777	7	18707	44876.2	4985.01	90	1			LINC01222
14_A673_H3K27Ac_peaks_46352_lociStitched	chr3	33955654	34003106	14	26088	45900.3	6315.86	91	1			PDCD6IP
A673_H3K27Ac_peaks_40928	chr2	242749178	242760480	1	11303	40003.4	826.176	92	1	NEU4	NEU4,PDCD1,GAL3ST2	NEU4
4_A673_H3K27Ac_peaks_41585_lociStitched	chr20	21479733	21504238	4	19070	41337.5	2276.51	93	1	NKX2-2	LOC101929625	NKX2-2
21_A673_H3K27Ac_peaks_21367_lociStitched	chr14	77370730	77443143	21	25125	44563	5648.21	94	1	LINC01629		LINC01629
16_A673_H3K27Ac_peaks_67095_lociStitched	chr9	118346328	118401339	16	22053	45653.6	6755.35	95	1			LOC101928775
12_A673_H3K27Ac_peaks_22807_lociStitched	chr15	45195563	45217356	12	18028	42088.8	3266.77	96	1		TERB2	TERB2
27_A673_H3K27Ac_peaks_51575_lociStitched	chr4	147356622	147436650	27	31438	47560.6	9819.44	97	1	SLC10A7	MIR7849	SLC10A7
36_A673_H3K27Ac_peaks_42685_lociStitched	chr20	49327483	49415808	36	35002	45381.4	8161.23	98	1	BCAS4,PARD6B	BCAS4,FAM65C	PARD6B
31_A673_H3K27Ac_peaks_33843_lociStitched	chr19	18520112	18627882	31	33507	44368.9	7317.58	99	1	ISYNA1,SSBP4,ELL	SSBP4,KXD1,FKBP8,GDF15,MIR3189,LRRC25	ISYNA1
12_A673_H3K27Ac_peaks_64590_lociStitched	chr8	127388065	127437382	12	23724	44138.7	7437	100	1			LOC101927657
19_A673_H3K27Ac_peaks_7655_lociStitched	chr10	24620013	24684808	19	24272	43833.8	7179.29	101	1	KIAA1217		KIAA1217
35_A673_H3K27Ac_peaks_63565_lociStitched	chr8	56279090	56363798	35	28408	46716.5	10088.7	102	1	SBF1P1,XKR4		SBF1P1
17_A673_H3K27Ac_peaks_1716_lociStitched	chr1	30715051	30760375	17	26015	40927.6	4813.41	103	1			LOC101929406
12_A673_H3K27Ac_peaks_18022_lociStitched	chr13	21742320	21779115	12	16235	39679.7	3830.36	104	1	SKA3,MRPL57	SAP18,LINC01046	SKA3
12_A673_H3K27Ac_peaks_52726_lociStitched	chr5	37541163	37585991	12	23187	40936.9	5294.19	105	1	WDR70		WDR70
15_A673_H3K27Ac_peaks_49964_lociStitched	chr4	15000855	15024112	15	20323	38197.3	2625.72	106	1	CPEB2,CPEB2-AS1,LOC101929095	CPEB2	CPEB2
19_A673_H3K27Ac_peaks_12289_lociStitched	chr11	67006351	67066352	19	27586	41508.7	6018.1	107	1	KDM2A,ANKRD13D,GRK2	SSH3,LOC100130987	GRK2
34_A673_H3K27Ac_peaks_44827_lociStitched	chr22	36714490	36785129	34	36634	40963.6	5969	108	1	MYH9	MIR6819	MYH9
23_A673_H3K27Ac_peaks_56691_lociStitched	chr6	40480367	40555833	23	27569	42027	7207	109	1	LRFN2		LRFN2
17_A673_H3K27Ac_peaks_19690_lociStitched	chr13	110396214	110443804	17	20854	39794.8	5101.65	110	1	IRS2	LINC00676	IRS2
22_A673_H3K27Ac_peaks_7833_lociStitched	chr10	29700326	29784925	22	29379	44109.9	9525.85	111	1	SVIL,SVIL-AS1	SVIL-AS1,MIR604	SVIL
28_A673_H3K27Ac_peaks_52137_lociStitched	chr4	185252249	185383750	28	26629	48024.2	13557.8	112	1	LOC728175,LOC102723766,IRF2		LOC102723766
50_A673_H3K27Ac_peaks_66141_lociStitched	chr9	37951396	38069265	50	38817	44943.4	10702.5	113	1	SHB	SLC25A51	SHB
9_A673_H3K27Ac_peaks_19512_lociStitched	chr13	100939634	100968166	9	18564	37901.9	3720.57	114	1	PCCA		PCCA
19_A673_H3K27Ac_peaks_68548_lociStitched	chrX	2607940	2666962	19	24516	39414.9	5353.3	115	1	CD99	XG,XGY2,CD99	CD99
30_A673_H3K27Ac_peaks_40389_lociStitched	chr2	224549988	224639900	30	26785	43085.8	9422.78	116	1	AP1S3		AP1S3
40_A673_H3K27Ac_peaks_5101_lociStitched	chr1	162596625	162682053	40	34503	43944.2	10285.5	117	1	DDR2		DDR2
2_A673_H3K27Ac_peaks_61409_lociStitched	chr7	121937913	121952204	2	10287	35115.8	1690.63	118	1	FEZF1-AS1,FEZF1		FEZF1
A673_H3K27Ac_peaks_12091	chr11	65183528	65194429	1	10902	34825.4	1510.88	119	1	NEAT1	FRMD8,SLC25A45,MIR612	NEAT1
16_A673_H3K27Ac_peaks_29659_lociStitched	chr17	57860656	57929422	16	21247	39739.9	6539.65	120	1	VMP1,MIR21	RPS6KB1,TUBD1	MIR21
20_A673_H3K27Ac_peaks_44613_lociStitched	chr22	30787506	30840697	20	25121	37478.4	4473.36	121	1	MTFP1,SEC14L2	SEC14L3,KIAA1656,RNF215,SF3A1,MTFP1,CCDC157,SDC4P	MTFP1
12_A673_H3K27Ac_peaks_48416_lociStitched	chr3	156311051	156338439	12	19873	36308.3	3426.24	122	1		SSR3	SSR3
6_A673_H3K27Ac_peaks_24962_lociStitched	chr16	8617967	8634563	6	15128	34723.8	1969.95	123	1	TMEM114	TMEM114	TMEM114
12_A673_H3K27Ac_peaks_47792_lociStitched	chr3	125975746	126014730	12	18779	36797	4284.34	124	1			KLF15
14_A673_H3K27Ac_peaks_30913_lociStitched	chr18	3250295	3297524	14	19891	38061.9	5568.3	125	1	MYL12A,MYL12B,LOC104968399	MYL12A,MYOM1	MYL12B
5_A673_H3K27Ac_peaks_33583_lociStitched	chr19	16180933	16199096	5	8450	34001.1	1540.22	126	1	TPM4	LINC00905,HSH2D,RAB8A	TPM4
14_A673_H3K27Ac_peaks_64952_lociStitched	chr8	131441379	131475990	14	18657	37307.2	4866.31	127	1	ASAP1	ASAP1	ASAP1
30_A673_H3K27Ac_peaks_68173_lociStitched	chr9	137975497	138052218	30	29789	38583	6421.55	128	1	OLFM1	LOC401557	OLFM1
A673_H3K27Ac_peaks_4298	chr1	149819822	149826492	1	6671	33430	1300.65	129	1	HIST2H2BC,HIST2H3A,HIST2H2AA4	HIST2H2BF,HIST2H4B,HIST2H3D,BOLA1,HIST2H2BE,HIST2H2AB,HIST2H2AC,HIST2H3C,HIST2H2AA3	HIST2H2BC
8_A673_H3K27Ac_peaks_21779_lociStitched	chr14	97521985	97554078	8	17484	35799.7	3681.07	130	1			LINC00618
7_A673_H3K27Ac_peaks_62288_lociStitched	chr8	6102750	6123255	7	18505	34366.4	2290.41	131	1			LOC100287015
22_A673_H3K27Ac_peaks_65740_lociStitched	chr9	15839280	15886876	22	34618	35316.2	3460.23	132	1	CCDC171		CCDC171
11_A673_H3K27Ac_peaks_19914_lociStitched	chr14	22108299	22140563	11	19524	35577.5	3916.85	133	1	OR4E1,OR4E2	OR10G2	OR4E2
23_A673_H3K27Ac_peaks_4711_lociStitched	chr1	156039707	156100266	23	32027	36941	5304.97	134	1	LMNA,RAB25,MEX3A	UBQLN4,LAMTOR2,SEMA4A,SSR2,RAB25	LMNA
23_A673_H3K27Ac_peaks_18511_lociStitched	chr13	39922748	39993680	23	28673	40097.9	8667.89	135	1	LHFP		LHFP
6_A673_H3K27Ac_peaks_51810_lociStitched	chr4	160685084	160704985	6	18912	33899.4	2722.46	136	1			RAPGEF2
18_A673_H3K27Ac_peaks_30951_lociStitched	chr18	3564243	3625438	18	20453	36551.8	5489.19	137	1	DLGAP1-AS1,DLGAP1,DLGAP1-AS2		DLGAP1
36_A673_H3K27Ac_peaks_6015_lociStitched	chr1	201449233	201538514	36	32292	39774.7	8740.61	138	1	CSRP1,RPS10P7	CSRP1,PHLDA3	RPS10P7
17_A673_H3K27Ac_peaks_8293_lociStitched	chr10	63796132	63869051	17	28317	39850.2	8852.37	139	1	ARID5B		ARID5B
43_A673_H3K27Ac_peaks_27117_lociStitched	chr16	85543969	85714467	43	36600	43459.9	12497.5	140	1	GSE1,GINS2	GSE1	GSE1
23_A673_H3K27Ac_peaks_27600_lociStitched	chr17	2262642	2324066	23	21699	35110	4287.4	141	1	SGSM2,METTL16,LOC284009,MNT	SNORD91A,TSR1,SNORD91B	MNT
39_A673_H3K27Ac_peaks_28576_lociStitched	chr17	27958810	28071577	39	27797	42208.7	11389.5	142	1	SSH2	ANKRD13B,CORO6,GIT1	CORO6
A673_H3K27Ac_peaks_4294	chr1	149810454	149815908	1	5455	31898.3	1152.98	143	1	HIST2H2AA4,HIST2H3A	HIST2H2BF,HIST2H4B,HIST2H3D,HIST2H2BE,HIST2H2BC,HIST2H2AB,HIST2H2AC,HIST2H3C,HIST2H2AA3	HIST2H3A
8_A673_H3K27Ac_peaks_38697_lociStitched	chr2	145252825	145282515	8	19610	34113.8	3384.66	144	1	ZEB2-AS1,ZEB2,LINC01412,LOC105373656		ZEB2
11_A673_H3K27Ac_peaks_58341_lociStitched	chr6	140364937	140405215	11	17803	36024.6	5316.7	145	1	LOC100507477		LOC103352541
30_A673_H3K27Ac_peaks_52477_lociStitched	chr5	17186086	17285979	30	27893	41545.5	10908.3	146	1	LOC285696,BASP1		BASP1
10_A673_H3K27Ac_peaks_20640_lociStitched	chr14	57265399	57295424	10	23286	33859.2	3302.75	147	1	OTX2,OTX2-AS1		OTX2
46_A673_H3K27Ac_peaks_65031_lociStitched	chr8	141544082	141657977	46	30939	41070.5	10535.3	148	1	AGO2	CHRAC1,AGO2	AGO2
16_A673_H3K27Ac_peaks_46924_lociStitched	chr3	58208895	58252592	16	24218	33030.6	2547.54	149	1	ABHD6	ABHD6,DNASE1L3,RPP14	ABHD6
28_A673_H3K27Ac_peaks_54087_lociStitched	chr5	139015450	139092304	28	35672	36474.9	5994.61	150	1	CXXC5	CXXC5,LOC101929696	CXXC5
6_A673_H3K27Ac_peaks_11125_lociStitched	chr11	39473586	39487582	6	9172	33614.2	3172.89	151	1			LINC01493
17_A673_H3K27Ac_peaks_22054_lociStitched	chr14	102966405	103027529	17	24318	34455.6	4138.09	152	1	TECPR2,MIR4309,ANKRD9	RCOR1	MIR4309
14_A673_H3K27Ac_peaks_67700_lociStitched	chr9	132213436	132265842	14	22201	34179.2	3883.28	153	1	LINC00963		LINC00963
19_A673_H3K27Ac_peaks_15055_lociStitched	chr12	45224918	45287216	19	20258	37733.9	7481.99	154	1	NELL2		NELL2
37_A673_H3K27Ac_peaks_27221_lociStitched	chr16	87839340	87908746	37	37499	35459.5	5254.03	155	1	SLC7A5,MIR6775	KLHDC4,LOC102724467	MIR6775
14_A673_H3K27Ac_peaks_59539_lociStitched	chr7	23457951	23517064	14	19352	36425.4	6265.98	156	1	IGF2BP3	RPS2P32	IGF2BP3
49_A673_H3K27Ac_peaks_15374_lociStitched	chr12	50911461	51030796	49	37066	42184.9	12029	157	1	DIP2B		DIP2B
13_A673_H3K27Ac_peaks_61033_lociStitched	chr7	104612255	104658780	13	15284	35317.1	5168.93	158	1	KMT2E,KMT2E-AS1,LINC01004	KMT2E,LHFPL3-AS2	LINC01004
45_A673_H3K27Ac_peaks_9948_lociStitched	chr10	120996414	121110616	45	39631	39753.7	9661.49	159	1	GRK5	MIR4681	MIR4681
14_A673_H3K27Ac_peaks_18101_lociStitched	chr13	25703294	25762048	14	22254	36533.2	6668.58	160	1	LINC01053,AMER2,LINC00463	PABPC3	AMER2
14_A673_H3K27Ac_peaks_38803_lociStitched	chr2	152150454	152196766	14	20910	34678.4	4848.87	161	1	LOC101929319	RBM43,TNFAIP6,NMI,MIR4773-2,MIR4773-1	NMI
17_A673_H3K27Ac_peaks_20818_lociStitched	chr14	63055075	63086472	17	24210	33905.6	4134.98	162	1			KCNH5
15_A673_H3K27Ac_peaks_9431_lociStitched	chr10	102100853	102136467	15	18909	33498.5	3771.52	163	1	OLMALINC,SCD	PKD2L1	SCD
4_A673_H3K27Ac_peaks_118_lociStitched	chr1	1658346	1681524	4	7906	32402.8	2677.06	164	1	SLC35E2	NADK,SLC35E2B,CDK11B,CDK11A	SLC35E2
A673_H3K27Ac_peaks_61645	chr7	130594015	130611908	1	17894	32030.3	2442.39	165	1	LINC-PINT,LOC100506860	MIR29A,MIR29B1	LOC100506860
9_A673_H3K27Ac_peaks_39632_lociStitched	chr2	197934120	197972649	9	21475	34044.2	4712.1	166	1	ANKRD44		LOC101927596
2_A673_H3K27Ac_peaks_9902_lociStitched	chr10	118889579	118899014	2	9307	30128.8	876.511	167	1	VAX1	SHTN1,MIR3663HG,MIR3663	VAX1
38_A673_H3K27Ac_peaks_39021_lociStitched	chr2	166419050	166505703	38	34484	40285	11108.9	168	1	CSRNP3		CSRNP3
25_A673_H3K27Ac_peaks_40092_lociStitched	chr2	217453623	217529627	25	23196	35942.3	6961.97	169	1	LINC01280,IGFBP2	IGFBP5	IGFBP2
30_A673_H3K27Ac_peaks_2874_lociStitched	chr1	61543856	61650912	30	24794	41880.3	12975.2	170	1	NFIA		NFIA
15_A673_H3K27Ac_peaks_13445_lociStitched	chr11	110219397	110251267	15	17706	33148	4248.27	171	1	LOC105369486	FDX1	LOC105369486
21_A673_H3K27Ac_peaks_24370_lociStitched	chr15	97594798	97637406	21	26464	34359.1	5539.04	172	1			SPATA8
23_A673_H3K27Ac_peaks_59797_lociStitched	chr7	34061816	34130475	23	27815	37645.7	8836.41	173	1	BMPER		BMPER
6_A673_H3K27Ac_peaks_9850_lociStitched	chr10	115585570	115626102	6	15498	33305.1	4580.12	174	1	DCLRE1A,NHLRC2	MIR4483	DCLRE1A
9_A673_H3K27Ac_peaks_12209_lociStitched	chr11	66076616	66101708	9	12800	31026.3	2326.03	175	1	CD248,RIN1	SLC29A2,LOC102724064,BRMS1,CNIH2,B4GAT1,RAB1B,TMEM151A,YIF1A	CD248
26_A673_H3K27Ac_peaks_61263_lociStitched	chr7	115850279	115912820	26	28653	36530.2	8017.76	176	1	TES	LOC102724434	TES
18_A673_H3K27Ac_peaks_43025_lociStitched	chr20	61364778	61425675	18	25440	33030.5	4585.54	177	1	LINC00659,NTSR1	LINC00659,OGFR,OGFR-AS1,MRGBP,COL9A3	LINC00659
A673_H3K27Ac_peaks_45566	chr22	46467169	46478986	1	11818	29450.3	1111.98	178	1		MIRLET7BHG,MIR4763,PRR34,MIRLET7A3,MIR3619,LINC00899,PRR34-AS1,MIRLET7B	MIRLET7BHG
9_A673_H3K27Ac_peaks_12467_lociStitched	chr11	69061589	69089596	9	22057	31950.4	3688.52	179	1	MYEOV	MYEOV	MYEOV
24_A673_H3K27Ac_peaks_13029_lociStitched	chr11	86625740	86670118	24	27940	34077.9	5822.39	180	1	PRSS23,LOC100506368,FZD4		FZD4
10_A673_H3K27Ac_peaks_64603_lociStitched	chr8	127565050	127598612	10	16855	32810.2	4661.76	181	1	FAM84B		FAM84B
2_A673_H3K27Ac_peaks_11098_lociStitched	chr11	37286042	37302803	2	6123	32561.6	4607.6	182	1			LOC105376633
9_A673_H3K27Ac_peaks_7737_lociStitched	chr10	26954094	26972281	9	14138	30170.4	2249.73	183	1		LINC00202-2,PDSS1	PDSS1
20_A673_H3K27Ac_peaks_54200_lociStitched	chr5	140871665	140910695	20	27729	31477.7	3614.18	184	1	PCDHGA4,PCDHGB3,PCDHGC3,PCDHGA3,PCDHGA11,PCDHGA8,PCDHGA10,PCDHGA12,PCDHGA9,PCDHGB6,PCDHGA7,PCDHGC5,PCDHGB7,PCDHGB2,DIAPH1,PCDHGA5,PCDHGB4,PCDHGB5,PCDHGB1,PCDHGC4,PCDHGA1,PCDHGA6,PCDHGA2	PCDHGC3,PCDHGC4,LOC100505658,PCDHGC5	PCDHGC5
16_A673_H3K27Ac_peaks_56743_lociStitched	chr6	41593112	41624973	16	20018	30551.5	2701.81	185	1	MDFI	MIR4641,MDFI	MDFI
10_A673_H3K27Ac_peaks_21380_lociStitched	chr14	77489992	77518818	10	18968	30428.7	2582.81	186	1	LOC283575,IRF2BPL	CIPC,LOC102724190	LOC283575
12_A673_H3K27Ac_peaks_9718_lociStitched	chr10	110940236	110968631	12	14357	30961.9	3211.47	187	1			XPNPEP1
12_A673_H3K27Ac_peaks_63591_lociStitched	chr8	56430156	56453430	12	15975	31054.5	3370.08	188	1	LOC105375843,XKR4		LOC105375843
23_A673_H3K27Ac_peaks_19960_lociStitched	chr14	22934404	22992777	23	34005	34615.2	6975.57	189	1			DAD1
18_A673_H3K27Ac_peaks_1996_lociStitched	chr1	36816114	36867248	18	22675	31718.4	4080.49	190	1	STK40,LSM10	STK40,EVA1B,SH3D21,OSCP1	STK40
18_A673_H3K27Ac_peaks_45922_lociStitched	chr3	8328435	8371493	18	22296	33059.9	5446.84	191	1	LMCD1-AS1		LMCD1
21_A673_H3K27Ac_peaks_59674_lociStitched	chr7	29406727	29454512	21	22162	32866.5	5313.69	192	1	CHN2		CHN2
8_A673_H3K27Ac_peaks_37492_lociStitched	chr2	72734720	72754075	8	15970	29775.7	2243.24	193	1	EXOC6B		EXOC6B
33_A673_H3K27Ac_peaks_12383_lociStitched	chr11	68080142	68210682	33	28277	38000.2	10469.3	194	1	LRP5	LRP5,PPP6R3,C11orf24	LRP5
27_A673_H3K27Ac_peaks_7677_lociStitched	chr10	24737296	24809222	27	31383	35905.5	8393.76	195	1	KIAA1217		KIAA1217
45_A673_H3K27Ac_peaks_65279_lociStitched	chr8	144545920	144615630	45	33952	34255.5	6929.17	196	1	ZC3H3	MROH6,GSDMD,MAFA-AS1,NAPRT,MAFA	ZC3H3
8_A673_H3K27Ac_peaks_49882_lociStitched	chr4	8052100	8074624	8	12347	29116.8	1880.75	197	1	ABLIM2	MIR95	ABLIM2
6_A673_H3K27Ac_peaks_63845_lociStitched	chr8	70769633	70789905	6	12793	29611.3	2430.61	198	1		SLCO5A1	SLCO5A1
11_A673_H3K27Ac_peaks_18244_lociStitched	chr13	31575180	31621303	11	20831	31631.2	4621.52	199	1			TEX26
25_A673_H3K27Ac_peaks_9103_lociStitched	chr10	88506600	88574364	25	21079	33909.1	6932.26	200	1	BMPR1A		BMPR1A
3_A673_H3K27Ac_peaks_20260_lociStitched	chr14	35015122	35026393	3	4318	28548.3	1579.07	201	1		EAPP	EAPP
11_A673_H3K27Ac_peaks_51159_lociStitched	chr4	117098447	117123804	11	21151	29759	2857.73	202	1			MIR1973
17_A673_H3K27Ac_peaks_5154_lociStitched	chr1	163530031	163572883	17	21929	31980.4	5107.96	203	1			LOC100422212
29_A673_H3K27Ac_peaks_46683_lociStitched	chr3	47643537	47728633	29	22670	31749.3	4961.1	204	1	SMARCC1	CSPG5	CSPG5
10_A673_H3K27Ac_peaks_53173_lociStitched	chr5	70705786	70748748	10	15578	34829.3	8055.38	205	1	LOC102724392	PMCHL2,BDP1	LOC102724392
8_A673_H3K27Ac_peaks_58187_lociStitched	chr6	131687406	131710549	8	14236	29757.3	3015.53	206	1			AKAP7
8_A673_H3K27Ac_peaks_1596_lociStitched	chr1	28831693	28856663	8	12033	29204.9	2469.53	207	1	SNORA73B,SNHG3,RCC1	RCC1,SNORD99,SNORA61,SNHG3,TRNAU1AP	RCC1
22_A673_H3K27Ac_peaks_13275_lociStitched	chr11	101980153	102068836	22	19830	38497.3	11768.2	208	1	YAP1	YAP1	YAP1
19_A673_H3K27Ac_peaks_67127_lociStitched	chr9	118611111	118648971	19	15615	31571.5	4846.08	209	1		LINC00474	LINC00474
18_A673_H3K27Ac_peaks_55321_lociStitched	chr6	6826396	6901959	18	19398	34041.1	7322.05	210	1			LY86
13_A673_H3K27Ac_peaks_52679_lociStitched	chr5	36054112	36090438	13	15392	30953.4	4359.12	211	1	UGT3A2	UGT3A2	UGT3A2
24_A673_H3K27Ac_peaks_45023_lociStitched	chr22	39144417	39201091	24	29036	31323.7	4754.95	212	1	SUN2,DNAL4	JOSD1,NPTXR,SUN2,GTPBP1	DNAL4
17_A673_H3K27Ac_peaks_49114_lociStitched	chr3	190231817	190264905	17	26880	31010.1	4506.59	213	1	IL1RAP	IL1RAP	IL1RAP
23_A673_H3K27Ac_peaks_69373_lociStitched	chrX	68497744	68544991	23	25876	30587.7	4086.87	214	1			LINC00269
23_A673_H3K27Ac_peaks_866_lociStitched	chr1	16432948	16503388	23	26132	32134.7	5670.42	215	1	EPHA2	EPHA2,ARHGEF19,FAM131C	EPHA2
10_A673_H3K27Ac_peaks_19046_lociStitched	chr13	60649994	60693037	10	16420	31649.5	5242.64	216	1	DIAPH3	DIAPH3-AS2,DIAPH3	DIAPH3
31_A673_H3K27Ac_peaks_34946_lociStitched	chr19	47341650	47458545	31	23272	36950.5	10555.6	217	1	AP2S1,ARHGAP35	SLC1A5,SNAR-E,AP2S1	ARHGAP35
25_A673_H3K27Ac_peaks_31677_lociStitched	chr18	55394729	55476370	25	29154	34232.1	7862.03	218	1	ATP8B1		ATP8B1
A673_H3K27Ac_peaks_45565	chr22	46459851	46466993	1	7143	27179.6	940.601	219	1		MIRLET7BHG,MIR4763,PRR34,MIRLET7A3,MIR3619,LINC00899,PRR34-AS1,MIRLET7B	PRR34
34_A673_H3K27Ac_peaks_10080_lociStitched	chr10	126698014	126848977	34	24917	38722	12499.7	220	1	CTBP2,MIR4296		MIR4296
13_A673_H3K27Ac_peaks_26588_lociStitched	chr16	70045304	70076894	13	12250	32594.6	6472.79	221	1	PDXDC2P,MIR1972-1		MIR1972-1
9_A673_H3K27Ac_peaks_14563_lociStitched	chr12	12867127	12895370	9	13408	28974.5	2945.74	222	1	APOLD1,CDKN1B	APOLD1,GPR19,MIR613	APOLD1
14_A673_H3K27Ac_peaks_61431_lociStitched	chr7	122604831	122631927	14	17358	28859.9	2861.34	223	1		TAS2R16	TAS2R16
22_A673_H3K27Ac_peaks_8431_lociStitched	chr10	69549995	69613613	22	26038	32095.3	6202.76	224	1	DNAJC12	SIRT1	DNAJC12
9_A673_H3K27Ac_peaks_51143_lociStitched	chr4	116781784	116806673	9	16156	28851.3	2984.19	225	1			MIR1973
27_A673_H3K27Ac_peaks_16085_lociStitched	chr12	66208364	66305429	27	21129	37292.4	11541	226	1	HMGA2,LOC100129940,RPSAP52		LOC100129940
25_A673_H3K27Ac_peaks_42204_lociStitched	chr20	42549900	42623710	25	30062	32786.4	7137.43	227	1	TOX2	LOC105372626,TOX2	TOX2
23_A673_H3K27Ac_peaks_1456_lociStitched	chr1	27017263	27110297	23	18067	34208.6	8680.07	228	1	ARID1A,LOC101928728	ZDHHC18,PIGV	ARID1A
4_A673_H3K27Ac_peaks_63257_lociStitched	chr8	37817774	37834240	4	14546	26969.7	1607.08	229	1	ADRB3	GOT1L1	ADRB3
10_A673_H3K27Ac_peaks_49946_lociStitched	chr4	14607896	14648520	10	15256	30078	4744.88	230	1	LINC00504		LINC00504
26_A673_H3K27Ac_peaks_61092_lociStitched	chr7	105280174	105360566	26	21213	32550.7	7396.06	231	1	ATXN7L1		ATXN7L1
21_A673_H3K27Ac_peaks_48649_lociStitched	chr3	176753291	176792600	21	23269	30059.6	4921.49	232	1	TBL1XR1		TBL1XR1
20_A673_H3K27Ac_peaks_31605_lociStitched	chr18	52967942	53039266	20	22559	34007.3	9001.09	233	1	TCF4	TCF4	TCF4
14_A673_H3K27Ac_peaks_22520_lociStitched	chr15	40360929	40396175	14	24931	28256.7	3274.35	234	1	BMF	SRP14-AS1,SRP14	BMF
19_A673_H3K27Ac_peaks_38385_lociStitched	chr2	123233593	123275161	19	18889	30053.7	5096.24	235	1			TSN
13_A673_H3K27Ac_peaks_54782_lociStitched	chr5	167316589	167348092	13	17695	28116.4	3194.4	236	1	TENM2		TENM2
32_A673_H3K27Ac_peaks_65444_lociStitched	chr8	145479624	145547209	32	22021	31636.5	6744.98	237	1	BOP1,MIR7112,SCX,HSF1,DGAT1,MIR6848	SLC52A2,SCRT1,LOC101928902,FBXL6,TMEM249	BOP1
14_A673_H3K27Ac_peaks_65379_lociStitched	chr8	145006472	145045286	14	24581	29126	4358.81	238	1	PLEC,MIR661	GRINA,SPATC1,PARP10	PLEC
8_A673_H3K27Ac_peaks_105_lociStitched	chr1	1609460	1628938	8	6449	26536.8	1778.34	239	1	CDK11B,SLC35E2B	CDK11B,CDK11A,MMP23A,MMP23B,SLC35E2	SLC35E2B
10_A673_H3K27Ac_peaks_57385_lociStitched	chr6	84065091	84100046	10	20554	28726	4005.84	240	1	ME1		ME1
32_A673_H3K27Ac_peaks_34332_lociStitched	chr19	39138191	39225489	32	29375	30938.4	6302.92	241	1	CAPN12,ACTN4	EIF3K,MAP4K1,LGALS7,ACTN4	ACTN4
9_A673_H3K27Ac_peaks_37630_lociStitched	chr2	78285648	78301288	9	12731	26550.5	1959.69	242	1	LOC101927967	LOC101927948	LOC101927948
5_A673_H3K27Ac_peaks_58374_lociStitched	chr6	141953351	141971834	5	12450	26796.7	2219.81	243	1			NMBR
13_A673_H3K27Ac_peaks_20360_lociStitched	chr14	42070724	42138963	13	20756	32495.4	7983.96	244	1	LRFN5		LRFN5
16_A673_H3K27Ac_peaks_13307_lociStitched	chr11	102783267	102812145	16	19479	28508.4	4207.52	245	1		MMP12,MMP13	MMP13
5_A673_H3K27Ac_peaks_11111_lociStitched	chr11	39232040	39245109	5	6584	27519.4	3247.65	246	1			LINC01493
21_A673_H3K27Ac_peaks_42479_lociStitched	chr20	47491615	47523619	21	17448	27712.3	3443.63	247	1		PREX1,ARFGEF2	ARFGEF2
4_A673_H3K27Ac_peaks_41217_lociStitched	chr20	4446014	4472236	4	17218	27879.2	3694.68	248	1			PRNP
4_A673_H3K27Ac_peaks_40581_lociStitched	chr2	232566317	232582835	4	9674	25736.7	1559.3	249	1	MIR1244-1,PTMA	MIR1244-2	PTMA
17_A673_H3K27Ac_peaks_24067_lociStitched	chr15	85497169	85552694	17	18307	30133.4	5968.94	250	1	PDE8A,SLC28A1		PDE8A
23_A673_H3K27Ac_peaks_26068_lociStitched	chr16	53092326	53169158	23	24266	30909.5	6768.9	251	1	CHD9	CHD9,LOC105371267	CHD9
20_A673_H3K27Ac_peaks_24283_lociStitched	chr15	93429003	93481193	20	17889	30176.3	6054.04	252	1	LINC01578,CHD2,MIR3175		MIR3175
16_A673_H3K27Ac_peaks_5770_lociStitched	chr1	192475923	192519320	16	18703	29063	5055.75	253	1		RGS1	RGS1
29_A673_H3K27Ac_peaks_41643_lociStitched	chr20	24570587	24642763	29	28410	31237.8	7246.47	254	1	SYNDIG1		SYNDIG1
6_A673_H3K27Ac_peaks_3624_lociStitched	chr1	102634478	102658933	6	12357	26956.7	2998.18	255	1			OLFM3
13_A673_H3K27Ac_peaks_68822_lociStitched	chrX	25065543	25103643	13	19283	28578.8	4728.21	256	1		ARX	ARX
28_A673_H3K27Ac_peaks_13199_lociStitched	chr11	95921597	96011574	28	21599	37034.5	13226.6	257	1	MAML2		MIR1260B
11_A673_H3K27Ac_peaks_40338_lociStitched	chr2	223891864	223928168	11	16372	27870.6	4084.2	258	1	KCNE4		KCNE4
9_A673_H3K27Ac_peaks_62454_lociStitched	chr8	12598388	12624903	9	12032	26827.9	3083.69	259	1	LOC340357,LONRF1	MIR3926-2,MIR3926-1,LINC00681	LONRF1
21_A673_H3K27Ac_peaks_67339_lociStitched	chr9	126067578	126112240	21	22852	27878	4216.09	260	1		CRB2,STRBP	CRB2
32_A673_H3K27Ac_peaks_33953_lociStitched	chr19	19498983	19606087	32	26683	32623.9	8986.03	261	1	GATAD2A,MIR640	YJEFN3,CILP2,NDUFA13,TSSK6	MIR640
30_A673_H3K27Ac_peaks_64903_lociStitched	chr8	131268522	131377552	30	22172	39381.6	15743.9	262	1	ASAP1,ASAP1-IT1		ASAP1-IT1
44_A673_H3K27Ac_peaks_33313_lociStitched	chr19	13112851	13206570	44	32114	30646.1	7028.93	263	1	NFIX	GADD45GIP1,LYL1,TRMT1,NACC1,DAND5	NFIX
20_A673_H3K27Ac_peaks_59256_lociStitched	chr7	5631974	5706806	20	19958	29199.4	5589.95	264	1	RNF216,FSCN1,RNF216-IT1	MIR6874	FSCN1
28_A673_H3K27Ac_peaks_13872_lociStitched	chr11	122954139	123059740	28	21612	35260.2	11690	265	1	CLMP	HSPA8	CLMP
10_A673_H3K27Ac_peaks_10166_lociStitched	chr10	131086134	131107546	10	14544	26418.1	2862.78	266	1			MGMT
18_A673_H3K27Ac_peaks_10640_lociStitched	chr11	10535965	10586907	18	17974	28002.8	4457.43	267	1	LYVE1,MRVI1-AS1,RNF141	MRVI1-AS1,MIR4485,MTRNR2L8	RNF141
19_A673_H3K27Ac_peaks_21198_lociStitched	chr14	74187303	74261888	19	24839	29461.1	6011.55	268	1	LOC100506476,ELMSAN1,MIR4505	LOC100506498,PNMA1	MIR4505
41_A673_H3K27Ac_peaks_9627_lociStitched	chr10	105500597	105619714	41	27034	33269.4	9839.06	269	1	SH3PXD2A,SH3PXD2A-AS1		SH3PXD2A
9_A673_H3K27Ac_peaks_69460_lociStitched	chrX	78335461	78364280	9	14921	26738.3	3325.71	270	1			GPR174
16_A673_H3K27Ac_peaks_20954_lociStitched	chr14	67734490	67784589	16	16724	28521.4	5185.25	271	1	MPP5	ATP6V1D,EIF2S1,MPP5	MPP5
11_A673_H3K27Ac_peaks_18059_lociStitched	chr13	24844333	24875965	11	18825	26583.5	3273.91	272	1	SPATA13	SPATA13-AS1,C1QTNF9,LINC00566	SPATA13
40_A673_H3K27Ac_peaks_36022_lociStitched	chr2	9351271	9486217	40	24629	36044.1	12779.4	273	1	ASAP2	ASAP2	ASAP2
23_A673_H3K27Ac_peaks_45303_lociStitched	chr22	42201629	42290546	23	19990	30596.3	7371.22	274	1	CCDC134,SREBF2	CCDC134,MIR33A,TNFRSF13C,SHISA8,MIR378I,CENPM	SREBF2
23_A673_H3K27Ac_peaks_32613_lociStitched	chr19	4357346	4421564	23	19372	27742.2	4572.32	275	1	SH3GL1,CHAF1A,MPND	MPND,SH3GL1,MIR4746,UBXN6,STAP2	SH3GL1
A673_H3K27Ac_peaks_11679	chr11	61594462	61604511	1	10050	24588.9	1470.17	276	1	FADS2	MIR611,TMEM258,MIR6746,FADS1,MIR1908,FEN1	FADS2
5_A673_H3K27Ac_peaks_22405_lociStitched	chr15	30916270	30932893	5	6493	26508.7	3469.22	277	1	ARHGAP11B	GOLGA8H,LOC100288637	ARHGAP11B
8_A673_H3K27Ac_peaks_7557_lociStitched	chr10	21805369	21821321	8	13025	24885.1	1861.6	278	1	SKIDA1	MIR1915,MLLT10,CASC10	SKIDA1
9_A673_H3K27Ac_peaks_19901_lociStitched	chr14	21982466	22011955	9	16942	25944.4	2931.21	279	1	SALL2	RAB2B,SALL2,TOX4,OR10G3,METTL3	SALL2
17_A673_H3K27Ac_peaks_18715_lociStitched	chr13	46914948	46979107	17	15846	29224.4	6229.84	280	1	KIAA0226L	LINC00563,KIAA0226L	KIAA0226L
23_A673_H3K27Ac_peaks_33628_lociStitched	chr19	16670833	16765540	23	22120	30571.4	7595.5	281	1	SLC35E1,MED26,SMIM7	TMEM38A,CHERP	MED26
14_A673_H3K27Ac_peaks_42849_lociStitched	chr20	52530814	52580320	14	20026	28609.5	5688.24	282	1	BCAS1	SUMO1P1	SUMO1P1
15_A673_H3K27Ac_peaks_32379_lociStitched	chr19	2031694	2065074	15	19100	24971.6	2203.08	283	1	MKNK2	MOB3A,BTBD2,IZUMO4	MKNK2
5_A673_H3K27Ac_peaks_22437_lociStitched	chr15	32904891	32922853	5	6355	26438.3	3678.62	284	1	ARHGAP11A,LOC101928042	LOC105370757,SCG5,GOLGA8N	ARHGAP11A
16_A673_H3K27Ac_peaks_23550_lociStitched	chr15	70340533	70404518	16	16798	28102.2	5425.93	285	1	TLE3,MIR629	TLE3	MIR629
13_A673_H3K27Ac_peaks_55816_lociStitched	chr6	24353610	24395514	13	16956	26642.6	3972.5	286	1	KAAG1,DCDC2	MRS2	DCDC2
22_A673_H3K27Ac_peaks_21018_lociStitched	chr14	69383037	69446102	22	22472	28442.3	5801.98	287	1	ACTN1	ACTN1-AS1	ACTN1
7_A673_H3K27Ac_peaks_37289_lociStitched	chr2	65964281	65991021	7	10668	25844.2	3211.47	288	1			SPRED2
40_A673_H3K27Ac_peaks_45656_lociStitched	chr22	48952678	49114041	40	22527	33724.9	11134	289	1	FAM19A5	LOC284933	FAM19A5
16_A673_H3K27Ac_peaks_33554_lociStitched	chr19	15475688	15544722	16	17579	27517	4984.25	290	1	AKAP8,AKAP8L,WIZ	MIR1470,RASAL3,PGLYRP2	AKAP8
14_A673_H3K27Ac_peaks_8745_lociStitched	chr10	74055661	74093801	14	16770	25336.4	2807.1	291	1	DNAJB12	DDIT4	DNAJB12
4_A673_H3K27Ac_peaks_12154_lociStitched	chr11	65624185	65636448	4	6651	23812.3	1346.48	292	1	CFL1,MUS81,EFEMP2	SNX32,CCDC85B,CTSW,FIBP,FOSL1	MUS81
1_A673_H3K27Ac_peaks_56343_lociStitched	chr6	32935428	32939805	1	4378	23010.8	545.374	293	1	BRD2	HLA-DMA,BRD2,HLA-DOA,HLA-DMB	BRD2
5_A673_H3K27Ac_peaks_38642_lociStitched	chr2	143293537	143316672	5	13580	25469.3	3042.25	294	1			KYNU
22_A673_H3K27Ac_peaks_58923_lociStitched	chr7	836819	941187	22	20526	29797.1	7410.13	295	1	ADAP1,GET4,SUN1		SUN1
37_A673_H3K27Ac_peaks_33522_lociStitched	chr19	15356201	15444117	37	26506	30128.8	7789.36	296	1	BRD4	NOTCH3,EPHX3,AKAP8	BRD4
21_A673_H3K27Ac_peaks_1058_lociStitched	chr1	19226078	19278915	21	22401	26851.8	4559.83	297	1	ALDH4A1,IFFO2	MIR4695,ALDH4A1,MIR1290,TAS1R2	ALDH4A1
8_A673_H3K27Ac_peaks_57577_lociStitched	chr6	97886159	97922205	8	20489	26778.6	4509.35	298	1	LOC101927314	MIR548H3	MIR548H3
9_A673_H3K27Ac_peaks_34973_lociStitched	chr19	47598204	47617692	9	10302	24174.9	1923.47	299	1	ZC3H4	SAE1,TMEM160	ZC3H4
10_A673_H3K27Ac_peaks_16929_lociStitched	chr12	109078831	109129399	10	16340	27711.3	5476.51	300	1	CORO1C	MIR4496	CORO1C
19_A673_H3K27Ac_peaks_33157_lociStitched	chr19	11185153	11227057	19	15284	25276.5	3058.99	301	1	LDLR,MIR6886	SPC24,LDLR	LDLR
10_A673_H3K27Ac_peaks_15847_lociStitched	chr12	57062026	57116656	10	15323	26648.5	4441.42	302	1	NACA,PTGES3	PTGES3,SNORD59B,BAZ2A,NACA,SNORD59A,HSD17B6,ATP5B,PRIM1	PTGES3
26_A673_H3K27Ac_peaks_19387_lociStitched	chr13	98620394	98683742	26	17001	28512.9	6322.13	303	1	IPO5		IPO5
12_A673_H3K27Ac_peaks_16125_lociStitched	chr12	66442527	66465909	12	11850	24791.9	2677.24	304	1		MIR6074	MIR6074
5_A673_H3K27Ac_peaks_67085_lociStitched	chr9	118152295	118179702	5	9029	26025.7	3943.87	305	1	DEC1		DEC1
11_A673_H3K27Ac_peaks_11183_lociStitched	chr11	44193086	44221202	11	15579	29128.2	7147.09	306	1	EXT2		EXT2
6_A673_H3K27Ac_peaks_35881_lociStitched	chr2	4629916	4651420	6	12196	24518.9	2642.84	307	1			LINC01249
3_A673_H3K27Ac_peaks_58298_lociStitched	chr6	139685765	139697864	3	10850	23444.2	1600.7	308	1	CITED2		CITED2
A673_H3K27Ac_peaks_4302	chr1	149831453	149835151	1	3699	23018.2	1190.39	309	1	HIST2H4B	HIST2H2BF,HIST2H3D,BOLA1,HIST2H2BE,HIST2H2BC,HIST2H2AB,HIST2H2AC,HIST2H3C,HIST2H2AA3,SV2A	HIST2H2BC
11_A673_H3K27Ac_peaks_2793_lociStitched	chr1	58163415	58191293	11	16350	25357.8	3540.51	310	1	DAB1		DAB1
3_A673_H3K27Ac_peaks_30928_lociStitched	chr18	3446482	3458958	3	11646	23582.1	1770.34	311	1	TGIF1	TGIF1,GAPLINC	TGIF1
8_A673_H3K27Ac_peaks_23127_lociStitched	chr15	60654463	60691963	8	18196	25972.5	4166.25	312	1	ANXA2	ANXA2	ANXA2
6_A673_H3K27Ac_peaks_13716_lociStitched	chr11	118778004	118811614	6	23160	24915.1	3112.29	313	1	MIR4492,BCL9L	FOXR1,CXCR5,UPK2	BCL9L
6_A673_H3K27Ac_peaks_49034_lociStitched	chr3	189206449	189226763	6	13989	24360.5	2565.66	314	1			TP63
17_A673_H3K27Ac_peaks_29164_lociStitched	chr17	46056940	46102375	17	18262	25539	3802.91	315	1	CDK5RAP3	COPZ2,CDK5RAP3,SP2-AS1,NFE2L1,PNPO,PRR15L,MIR152	CDK5RAP3
4_A673_H3K27Ac_peaks_16213_lociStitched	chr12	71576463	71590798	4	11172	23843.4	2115.85	316	1		TSPAN8	TSPAN8
11_A673_H3K27Ac_peaks_30582_lociStitched	chr17	79308030	79345812	11	10222	24120	2535.17	317	1		BAHCC1,LINC00482,MIR4740,SLC38A10,LOC100130370,TMEM105	TMEM105
2_A673_H3K27Ac_peaks_35972_lociStitched	chr2	8816385	8826607	2	9817	22806.3	1222.55	318	1	ID2-AS1,ID2		ID2
6_A673_H3K27Ac_peaks_33253_lociStitched	chr19	12876980	12907958	6	14621	23967.7	2385.31	319	1	JUNB,MIR5684,HOOK2,PRDX2	ASNA1,TNPO2,HOOK2,RNASEH2A,RTBDN,BEST2,C19orf43,MAST1	MIR5684
26_A673_H3K27Ac_peaks_38937_lociStitched	chr2	161224284	161289305	26	25700	28687.3	7106.8	320	1	MIR4785,RBMS1		MIR4785
13_A673_H3K27Ac_peaks_67520_lociStitched	chr9	130811781	130863407	13	19598	26029.8	4460.49	321	1	SLC25A25,NAIF1	PTGES2,SLC25A25-AS1,PTGES2-AS1,LCN2	SLC25A25
21_A673_H3K27Ac_peaks_8520_lociStitched	chr10	71689495	71737438	21	22791	26128.9	4564.17	322	1	COL13A1		H2AFY2
9_A673_H3K27Ac_peaks_18204_lociStitched	chr13	30968830	30997085	9	14322	24505.6	2941.35	323	1	LINC01058	HMGB1,LINC00426	LINC01058
13_A673_H3K27Ac_peaks_729_lociStitched	chr1	11989893	12062358	13	16265	26391.8	4862.4	324	1	MFN2,PLOD1	MIIP,MIR6729,KIAA2013,PLOD1	MFN2
34_A673_H3K27Ac_peaks_1522_lociStitched	chr1	27848177	27927052	34	28117	27243.4	5773.65	325	1	AHDC1	WASF2,FGR	AHDC1
20_A673_H3K27Ac_peaks_25564_lociStitched	chr16	24982221	25043674	20	21997	27494.1	6219.04	326	1	ARHGAP17,LOC554206	LOC283887,ARHGAP17	ARHGAP17
16_A673_H3K27Ac_peaks_31449_lociStitched	chr18	46421426	46478374	16	25043	26458	5205.05	327	1	SMAD7	SMAD7	SMAD7
6_A673_H3K27Ac_peaks_69003_lociStitched	chrX	46169788	46187955	6	15190	23384.6	2194.57	328	1	LINC01186		LINC01186
6_A673_H3K27Ac_peaks_2561_lociStitched	chr1	51432689	51447590	6	13156	23069.7	1887.96	329	1	CDKN2C	FAF1	CDKN2C
20_A673_H3K27Ac_peaks_1343_lociStitched	chr1	25054021	25130735	20	16270	28215.4	7057.69	330	1	CLIC4		CLIC4
33_A673_H3K27Ac_peaks_23355_lociStitched	chr15	66997269	67078087	33	30295	28456	7362.52	331	1	SMAD6	SMAD6	SMAD6
17_A673_H3K27Ac_peaks_40152_lociStitched	chr2	218846057	218896892	17	22742	24944.7	3858.38	332	1	LOC105373878	RUFY4,TNS1,CXCR2P1	LOC105373878
20_A673_H3K27Ac_peaks_45772_lociStitched	chr22	50316713	50364980	20	20222	24012.8	2934.63	333	1	CRELD2,MIR6821,PIM3	CRELD2,ALG12	PIM3
34_A673_H3K27Ac_peaks_23850_lociStitched	chr15	77887980	77963496	34	25584	27450.1	6373.55	334	1	LINGO1-AS1,LINGO1,LINGO1-AS2	LINGO1-AS2	LINGO1
14_A673_H3K27Ac_peaks_48307_lociStitched	chr3	150445613	150482120	14	22387	25153.3	4096.09	335	1	SIAH2,LOC101928105	ERICH6-AS1,ERICH6	LOC101928105
12_A673_H3K27Ac_peaks_34425_lociStitched	chr19	40441651	40474389	12	15470	24445.5	3404.75	336	1		FCGBP,ZNF546,PSMC4	FCGBP
3_A673_H3K27Ac_peaks_49220_lociStitched	chr3	193610113	193620920	3	9442	22354.3	1340.07	337	1			DPPA2P3
15_A673_H3K27Ac_peaks_1902_lociStitched	chr1	33790638	33832595	15	20118	25006.4	4011.09	338	1	PHC2,LOC101929464,MIR3605	A3GALT2	PHC2
8_A673_H3K27Ac_peaks_10888_lociStitched	chr11	28117122	28136337	8	7875	27010.5	6070.02	339	1	METTL15,KIF18A	MIR610	KIF18A
13_A673_H3K27Ac_peaks_19928_lociStitched	chr14	22180385	22217931	13	15193	25505	4644.44	340	1		OR4E2,OR4E1	OR4E1
10_A673_H3K27Ac_peaks_34656_lociStitched	chr19	42771769	42800145	10	16796	22743.4	1904.03	341	1	CIC	MEGF8,DEDD2,ERF,TMEM145,ZNF526,PAFAH1B3,GSK3A,PRR19	CIC
32_A673_H3K27Ac_peaks_27331_lociStitched	chr16	89343787	89412808	32	24938	26193.5	5376.74	342	1	ANKRD11,LOC105371414,LOC100287036		LOC100287036
10_A673_H3K27Ac_peaks_13067_lociStitched	chr11	86884215	86913402	10	13898	24989.9	4173.74	343	1	TMEM135		TMEM135
25_A673_H3K27Ac_peaks_12441_lociStitched	chr11	68801149	68900489	25	23091	28798.7	7986.94	344	1	MIR3164,TPCN2	MRGPRF,MRGPRF-AS1,LOC338694	MIR3164
5_A673_H3K27Ac_peaks_826_lociStitched	chr1	16159468	16181712	5	9183	22909.1	2157.67	345	1	SPEN,FLJ37453	UQCRHL	SPEN
13_A673_H3K27Ac_peaks_58809_lociStitched	chr6	168557829	168596721	13	15011	25132	4418.13	346	1		LOC101929420,LOC105378137	LOC105378137
34_A673_H3K27Ac_peaks_10205_lociStitched	chr10	131687124	131767887	34	25334	27645.2	6994.08	347	1	EBF3	MIR4297	EBF3
8_A673_H3K27Ac_peaks_12788_lociStitched	chr11	75264613	75295492	8	11923	23903.4	3378.16	348	1	SERPINH1	SERPINH1,GDPD5	SERPINH1
3_A673_H3K27Ac_peaks_60572_lociStitched	chr7	89834732	89844552	3	8531	21711	1221.61	349	1	STEAP2,STEAP2-AS1	STEAP2,CFAP69	STEAP2
40_A673_H3K27Ac_peaks_8644_lociStitched	chr10	72975743	73049606	40	28163	26346.9	5872.11	350	1	UNC5B-AS1,UNC5B	SLC29A3	UNC5B
17_A673_H3K27Ac_peaks_67890_lociStitched	chr9	133681074	133746425	17	17506	26976.9	6502.42	351	1	ABL1	QRFP	ABL1
14_A673_H3K27Ac_peaks_29876_lociStitched	chr17	65334790	65396423	14	17065	26459	6070.85	352	1	PSMD12,PITPNC1		PSMD12
12_A673_H3K27Ac_peaks_43482_lociStitched	chr21	38071370	38100972	12	17711	23128	2758.91	353	1	SIM2		SIM2
17_A673_H3K27Ac_peaks_18764_lociStitched	chr13	47229192	47269555	17	20309	25331.8	4984.83	354	1	LRCH1		ESD
2_A673_H3K27Ac_peaks_3931_lociStitched	chr1	114737508	114746482	2	7485	21729.6	1408.92	355	1		SYT6	SYT6
25_A673_H3K27Ac_peaks_54288_lociStitched	chr5	141765979	141828876	25	24188	26976.5	6660.79	356	1	LOC101926941		LOC101926941
6_A673_H3K27Ac_peaks_913_lociStitched	chr1	16946426	16972220	6	7252	27867.8	7552.48	357	1	MST1P2,CROCCP2	NBPF1,FAM231A	CROCCP2
6_A673_H3K27Ac_peaks_1270_lociStitched	chr1	23875068	23899459	6	13561	22639.7	2439.1	358	1	ID3	E2F2,LOC101928163	ID3
9_A673_H3K27Ac_peaks_64622_lociStitched	chr8	127821367	127846955	9	14069	24052.7	3858.67	359	1			PCAT1
6_A673_H3K27Ac_peaks_52916_lociStitched	chr5	53799091	53838714	6	14039	24023.4	3847.39	360	1	SNX18	HSPB3	SNX18
A673_H3K27Ac_peaks_17492	chr12	122237670	122243583	1	5914	20738.7	599.578	361	1	LINC01089,SETD1B	RHOF	LINC01089
10_A673_H3K27Ac_peaks_48525_lociStitched	chr3	162893322	162923143	10	11234	23451.2	3465.2	362	1	LINC01192		LINC01192
6_A673_H3K27Ac_peaks_15103_lociStitched	chr12	46763373	46783104	6	10005	22238.8	2253.28	363	1	LOC100288798,SLC38A2	LOC100288798	LOC100288798
12_A673_H3K27Ac_peaks_45704_lociStitched	chr22	49261591	49299407	12	15105	23215.2	3237.05	364	1	LINC01310		LINC01310
30_A673_H3K27Ac_peaks_18880_lociStitched	chr13	52161138	52222559	30	22079	26902.4	6928.29	365	1	WDFY2	MIR4703	WDFY2
18_A673_H3K27Ac_peaks_3405_lociStitched	chr1	90329244	90384954	18	19183	27052.8	7114.17	366	1	LRRC8D		LRRC8D
11_A673_H3K27Ac_peaks_31324_lociStitched	chr18	41165234	41187127	11	16845	21956.5	2020.72	367	1			SYT4
10_A673_H3K27Ac_peaks_47403_lociStitched	chr3	106429299	106469303	10	17225	25026.5	5124.51	368	1			LINC00882
11_A673_H3K27Ac_peaks_27982_lociStitched	chr17	11414120	11451104	11	11999	23943.4	4046.05	369	1	SHISA6		DNAH9
16_A673_H3K27Ac_peaks_34577_lociStitched	chr19	42230345	42257248	16	13277	22964.4	3077.7	370	1	CEACAM5	CEACAM3,CEACAM7,CEACAM6	CEACAM6
5_A673_H3K27Ac_peaks_41374_lociStitched	chr20	17142066	17160838	5	11754	22222.3	2389.68	371	1		PCSK2	PCSK2
22_A673_H3K27Ac_peaks_16503_lociStitched	chr12	86578899	86651557	22	20026	28096.8	8348.4	372	1	MGAT4C		NTS
9_A673_H3K27Ac_peaks_19660_lociStitched	chr13	110297449	110324430	9	13658	23063.4	3353.74	373	1			LINC00676
13_A673_H3K27Ac_peaks_20654_lociStitched	chr14	57501503	57539127	13	16266	24248.7	4541.22	374	1			AP5M1
9_A673_H3K27Ac_peaks_10147_lociStitched	chr10	130820042	130842039	9	17851	22316	2611.04	375	1			MGMT
8_A673_H3K27Ac_peaks_52929_lociStitched	chr5	54014086	54041717	8	11618	22859.1	3205.2	376	1	LOC102467080	LOC102467080	LOC102467080
24_A673_H3K27Ac_peaks_40793_lociStitched	chr2	240167524	240214763	24	21042	24021	4379.06	377	1	HDAC4	MIR4269	MIR4269
12_A673_H3K27Ac_peaks_42805_lociStitched	chr20	52195047	52240799	12	16210	25008	5394.16	378	1	LOC105372672,ZNF217	LOC101927770	LOC105372672
4_A673_H3K27Ac_peaks_47361_lociStitched	chr3	103208749	103219012	4	9758	20986.8	1420.4	379	1		MIR548AB	MIR548AB
4_A673_H3K27Ac_peaks_61472_lociStitched	chr7	123669771	123682000	4	10023	21035.1	1485.82	380	1	TMEM229A	LOC105375483	TMEM229A
5_A673_H3K27Ac_peaks_17776_lociStitched	chr12	125398335	125426189	5	10600	21965.7	2562.57	381	1	MIR5188,UBC	SCARB1,DHX37	MIR5188
13_A673_H3K27Ac_peaks_44295_lociStitched	chr22	22270766	22325368	13	18814	23489.8	4095.15	382	1	PPM1F,TOP3B	TOP3B,MAPK1	PPM1F
6_A673_H3K27Ac_peaks_34484_lociStitched	chr19	40926554	40951891	6	10779	21470.6	2113.11	383	1	SERTAD1,SERTAD3	HIPK4,SPTBN4,PRX,BLVRB	SERTAD1
6_A673_H3K27Ac_peaks_19650_lociStitched	chr13	110064755	110081804	6	10967	22907	3553.01	384	1		LINC00399	LINC00399
28_A673_H3K27Ac_peaks_3904_lociStitched	chr1	114618301	114696676	28	21403	27329.4	7978.57	385	1	SYT6		SYT6
5_A673_H3K27Ac_peaks_1301_lociStitched	chr1	24280855	24304231	5	5112	22899.1	3548.48	386	1	PNRC2,SRSF10	CNR2,SRSF10,MIR378F	PNRC2
3_A673_H3K27Ac_peaks_49242_lociStitched	chr3	193851387	193860621	3	8984	20292.6	964.953	387	1	HES1		HES1
10_A673_H3K27Ac_peaks_39904_lociStitched	chr2	213757649	213778013	10	13828	21950.4	2714.52	388	1		MIR4776-1,MIR4776-2	MIR4776-1
5_A673_H3K27Ac_peaks_52765_lociStitched	chr5	38710643	38727379	5	10895	21304.9	2148.9	389	1	LINC01265,OSMR-AS1		LINC01265
17_A673_H3K27Ac_peaks_62763_lociStitched	chr8	22837239	22886698	17	17905	22953.9	3803.4	390	1	RHOBTB2,TNFRSF10B	TNFRSF10B,LOC286059	RHOBTB2
12_A673_H3K27Ac_peaks_52553_lociStitched	chr5	22176719	22217355	12	10742	26880.7	7737.09	391	1	CDH12	PMCHL1	CDH12
8_A673_H3K27Ac_peaks_38724_lociStitched	chr2	145795800	145824439	8	11758	22799.5	3660.06	392	1	TEX41		TEX41
24_A673_H3K27Ac_peaks_8829_lociStitched	chr10	75767908	75841374	24	17781	26462.5	7420.07	393	1	VCL	VCL	VCL
14_A673_H3K27Ac_peaks_35951_lociStitched	chr2	8518573	8556298	14	15279	22933	3919.63	394	1			LINC00299
13_A673_H3K27Ac_peaks_18352_lociStitched	chr13	34099090	34122599	13	13763	21844.6	2837.54	395	1	STARD13		STARD13
14_A673_H3K27Ac_peaks_19751_lociStitched	chr13	112722662	112758988	14	18451	22307.8	3302.03	396	1	LINC00403,SOX1	LINC00403	SOX1
22_A673_H3K27Ac_peaks_30269_lociStitched	chr17	75159158	75243635	22	18446	26306.1	7307.26	397	1	SEC14L1	SEC14L1,SEPT9,LOC105371907	SEC14L1
A673_H3K27Ac_peaks_29234	chr17	46794690	46803387	1	8698	19997.9	1060.16	398	1	PRAC2,PRAC1,MIR3185,HOXB13		PRAC1
14_A673_H3K27Ac_peaks_41197_lociStitched	chr20	4196651	4232739	14	16532	22093.1	3309.27	399	1	ADRA1D	LINC01433	ADRA1D
8_A673_H3K27Ac_peaks_37448_lociStitched	chr2	70348686	70376158	8	9205	21126	2425.78	400	1	LOC100133985	PCBP1,PCBP1-AS1,C2orf42	LOC100133985
12_A673_H3K27Ac_peaks_68904_lociStitched	chrX	40004313	40048356	12	19001	21616.3	2950.88	401	1	BCOR	BCOR	BCOR
27_A673_H3K27Ac_peaks_32800_lociStitched	chr19	5933647	5996532	27	22906	23864.9	5232.03	402	1	LOC100128568,RANBP3,RFX2	NDUFA11,CAPS,VMAC	RANBP3
14_A673_H3K27Ac_peaks_43278_lociStitched	chr21	27850906	27886041	14	13891	22616.4	3994.85	403	1	CYYR1-AS1,CYYR1		CYYR1
16_A673_H3K27Ac_peaks_11327_lociStitched	chr11	46357553	46393789	16	18711	24470.2	5866.61	404	1	DGKZ	MDK,DGKZ,CHRM4,MIR4688	DGKZ
8_A673_H3K27Ac_peaks_2508_lociStitched	chr1	46750661	46774762	8	7775	20806.4	2207.65	405	1	UQCRH,LRRC41	UQCRH,NSUN4,RAD54L	LRRC41
9_A673_H3K27Ac_peaks_38516_lociStitched	chr2	133023867	133036538	9	7906	46365.7	27814.1	406	1		ZNF806,MIR663B,ANKRD30BL	ANKRD30BL
9_A673_H3K27Ac_peaks_3082_lociStitched	chr1	66797250	66825586	9	17030	22340.1	3819.69	407	1	PDE4B		PDE4B
19_A673_H3K27Ac_peaks_30457_lociStitched	chr17	77754946	77813124	19	19519	23026.9	4537.88	408	1	CBX2,CBX8,CBX4		CBX8
9_A673_H3K27Ac_peaks_48259_lociStitched	chr3	149352215	149379179	9	11192	21573.9	3087.38	409	1	WWTR1,WWTR1-AS1		WWTR1
7_A673_H3K27Ac_peaks_68587_lociStitched	chrX	5643637	5674956	7	11802	22167.6	3708.17	410	1			LOC105373156
20_A673_H3K27Ac_peaks_41087_lociStitched	chr20	1867148	1914383	20	18093	22323.3	3929.95	411	1	SIRPA	LOC727993	SIRPA
19_A673_H3K27Ac_peaks_43593_lociStitched	chr21	43166965	43204878	19	20056	21947.8	3578.99	412	1	RIPK4,MIR6814	LINC00479,LINC00112	RIPK4
11_A673_H3K27Ac_peaks_23499_lociStitched	chr15	69353638	69389201	11	14723	22066.8	3712.78	413	1	EWSAT1,MIR548H4	NOX5	EWSAT1
14_A673_H3K27Ac_peaks_68274_lociStitched	chr9	138980884	139025584	14	16068	21447.1	3097.71	414	1	NACC2,C9orf69		C9orf69
7_A673_H3K27Ac_peaks_7450_lociStitched	chr10	17238630	17276853	7	11731	22815.3	4495.02	415	1	VIM,TRDMT1,VIM-AS1	TRDMT1	VIM
11_A673_H3K27Ac_peaks_7469_lociStitched	chr10	18422961	18454577	11	14052	21935.2	3616.87	416	1	CACNB2	CACNB2	CACNB2
4_A673_H3K27Ac_peaks_9869_lociStitched	chr10	115801263	115813868	4	9905	19807.5	1489.91	417	1	ADRB1		ADRB1
5_A673_H3K27Ac_peaks_49506_lociStitched	chr3	197825346	197841010	5	8331	19462.5	1148.17	418	1		FAM157A,ANKRD18DP	ANKRD18DP
10_A673_H3K27Ac_peaks_20997_lociStitched	chr14	69118554	69162063	10	11308	22898.8	4651.11	419	1	RAD51B	LOC100996664	LOC100996664
25_A673_H3K27Ac_peaks_39966_lociStitched	chr2	216227241	216303493	25	15284	26291.7	8082.71	420	1	FN1	LOC102724849	FN1
13_A673_H3K27Ac_peaks_40007_lociStitched	chr2	216632834	216662348	13	13756	22038.1	3872.24	421	1	LINC00607		LINC00607
13_A673_H3K27Ac_peaks_45957_lociStitched	chr3	9434648	9469847	13	13683	21981.8	3833.17	422	1	THUMPD3-AS1,SETD5	THUMPD3,SETD5	SETD5
3_A673_H3K27Ac_peaks_55573_lociStitched	chr6	15104919	15114819	3	7844	19234.7	1101.87	423	1			JARID2
9_A673_H3K27Ac_peaks_22003_lociStitched	chr14	102413820	102441957	9	12466	20663.8	2540.77	424	1	DYNC1H1		DYNC1H1
14_A673_H3K27Ac_peaks_60644_lociStitched	chr7	90707998	90743751	14	14599	22610.2	4490.58	425	1	CDK14		FZD1
10_A673_H3K27Ac_peaks_53826_lociStitched	chr5	126111179	126166887	10	7593	23241.4	5197.56	426	1	LOC102723557,LMNB1	LMNB1	LMNB1
21_A673_H3K27Ac_peaks_10299_lociStitched	chr10	134200508	134266328	21	18571	22227.4	4232.23	427	1	C10orf91,PWWP2B	LRRC27	PWWP2B
10_A673_H3K27Ac_peaks_22821_lociStitched	chr15	45314667	45335960	10	15805	21024.7	3040.64	428	1	SORD	SORD	SORD
24_A673_H3K27Ac_peaks_43799_lociStitched	chr21	46151026	46235457	24	16289	25464.4	7489.03	429	1	LINC01424,UBE2G2,SUMO3	KRTAP10-12,TSPEAR,UBE2G2,SUMO3,KRTAP12-1	UBE2G2
12_A673_H3K27Ac_peaks_63831_lociStitched	chr8	70722159	70748105	12	14535	20590.7	2617.95	430	1	SLCO5A1		SLCO5A1
9_A673_H3K27Ac_peaks_1979_lociStitched	chr1	36615377	36653807	9	14314	20675.3	2724.69	431	1	MAP7D1,TRAPPC3	THRAP3,TRAPPC3,MAP7D1,COL8A2	TRAPPC3
12_A673_H3K27Ac_peaks_50940_lociStitched	chr4	108073885	108105114	12	15404	21569.9	3638.18	432	1			DKK2
20_A673_H3K27Ac_peaks_68238_lociStitched	chr9	138838091	138900300	20	18524	22158.8	4267.54	433	1	UBAC1,NACC2	CAMSAP1	UBAC1
27_A673_H3K27Ac_peaks_11919_lociStitched	chr11	63803630	63890839	27	21231	25238.3	7360.44	434	1	FLRT1,MACROD1		FLRT1
8_A673_H3K27Ac_peaks_5049_lociStitched	chr1	162353811	162371933	8	10949	20090	2247.13	435	1	C1orf226,SH2D1B	NOS1AP,C1orf226,C1orf111,MIR556	C1orf226
15_A673_H3K27Ac_peaks_35802_lociStitched	chr2	1847451	1872006	15	13018	20331.5	2492.33	436	1	MYT1L		PXDN
13_A673_H3K27Ac_peaks_58314_lociStitched	chr6	139842774	139869830	13	14278	20957.6	3130.38	437	1		LINC01625	LINC01625
3_A673_H3K27Ac_peaks_26319_lociStitched	chr16	65574386	65584629	3	9966	19325.5	1500.6	438	1	LINC00922		LINC00922
6_A673_H3K27Ac_peaks_934_lociStitched	chr1	17215349	17241913	6	8592	21160.9	3376.28	439	1	LOC105376805	CROCC,LOC105376805	LOC105376805
3_A673_H3K27Ac_peaks_51637_lociStitched	chr4	150263504	150272082	3	7727	18804.7	1030.22	440	1			LOC101927849
21_A673_H3K27Ac_peaks_23397_lociStitched	chr15	67426748	67482181	21	22034	22921.5	5155.27	441	1	SMAD3		SMAD3
19_A673_H3K27Ac_peaks_34895_lociStitched	chr19	46842823	46930398	19	18141	24477.2	6725.76	442	1	HIF3A,PPP5C,CCDC8	PNMAL1	CCDC8
30_A673_H3K27Ac_peaks_41392_lociStitched	chr20	17260930	17373123	30	16468	29562.9	11813.9	443	1	PCSK2		PCSK2
6_A673_H3K27Ac_peaks_64638_lociStitched	chr8	127918255	127930810	6	9049	19558.2	1815.45	444	1			PCAT1
1_A673_H3K27Ac_peaks_11485_lociStitched	chr11	47786104	47790437	1	4334	18877.6	1140.88	445	1	FNBP4	AGBL2	FNBP4
2_A673_H3K27Ac_peaks_69434_lociStitched	chrX	75364473	75370306	2	4142	18496.4	874.367	446	1		PBDC1	PBDC1
12_A673_H3K27Ac_peaks_17946_lociStitched	chr13	19758549	19783571	12	10078	20633.1	3015.15	447	1	LOC101928697	TUBA3C	LOC101928697
4_A673_H3K27Ac_peaks_47198_lociStitched	chr3	87593759	87603637	4	8458	19033.9	1431.32	448	1			HTR1F
13_A673_H3K27Ac_peaks_63910_lociStitched	chr8	72855234	72887439	13	15863	21461.4	3896.8	449	1	MSC-AS1		MSC
13_A673_H3K27Ac_peaks_11553_lociStitched	chr11	57528620	57568828	13	13098	22420	4881.25	450	1	CTNND1,TMX2-CTNND1	C11orf31,CTNND1,TMX2,BTBD18,MED19	CTNND1
8_A673_H3K27Ac_peaks_59605_lociStitched	chr7	26233853	26248051	8	8022	19151.7	1661.17	451	1	HNRNPA2B1,CBX3	NFE2L3	CBX3
19_A673_H3K27Ac_peaks_4684_lociStitched	chr1	155929722	155961129	19	19226	19981.1	2500	452	1	ARHGEF2	RIT1,SCARNA4,SSR2,SNORA80E,RXFP4,KIAA0907,MIR6738	ARHGEF2
13_A673_H3K27Ac_peaks_24261_lociStitched	chr15	93344892	93396531	13	12735	21889.8	4425.46	453	1		LINC01578,ASB9P1,CHD2	ASB9P1
3_A673_H3K27Ac_peaks_13856_lociStitched	chr11	122930988	122937247	3	6060	18498.5	1040.87	454	1	HSPA8	LOC341056,HSPA8	HSPA8
12_A673_H3K27Ac_peaks_29636_lociStitched	chr17	57694784	57720282	12	11450	20260.7	2804.78	455	1	CLTC		CLTC
4_A673_H3K27Ac_peaks_101_lociStitched	chr1	1578897	1596121	4	5890	19850.7	2399.3	456	1	CDK11B,SLC35E2B	FNDC10,MMP23B,MIB2,MMP23A	MMP23A
5_A673_H3K27Ac_peaks_9862_lociStitched	chr10	115741387	115753561	5	8833	18864.8	1447.49	457	1			ADRB1
11_A673_H3K27Ac_peaks_22231_lociStitched	chr14	105131589	105168686	11	14091	19795	2385.34	458	1	INF2,MIR4710,LOC101929634	ADSSL1,INF2	INF2
3_A673_H3K27Ac_peaks_45241_lociStitched	chr22	41834846	41844512	3	5400	18262	873.806	459	1	TOB2	ACO2,PHF5A	TOB2
A673_H3K27Ac_peaks_39227	chr2	176967779	176975318	1	7540	18233.1	845.122	460	1	HOXD11	HOXD4,HOXD12,HOXD8,HOXD10,HOXD9,MIR10B,HOXD13,HOXD-AS2,EVX2	HOXD11
27_A673_H3K27Ac_peaks_27066_lociStitched	chr16	85228754	85310808	27	20287	22917.7	5555.06	461	1		LINC00311,MIR5093	LINC00311
13_A673_H3K27Ac_peaks_51118_lociStitched	chr4	115999905	116042921	13	13849	22333.9	4998.46	462	1	NDST4		NDST4
4_A673_H3K27Ac_peaks_23489_lociStitched	chr15	69104733	69114716	4	7613	18432.6	1098.13	463	1	ANP32A	MIR4312,ANP32A-IT1,MIR548H4	ANP32A
18_A673_H3K27Ac_peaks_42578_lociStitched	chr20	48955506	49008598	18	17364	22293.3	4969.41	464	1		LINC01270,LINC01271	LINC01271
9_A673_H3K27Ac_peaks_50712_lociStitched	chr4	87880096	87904538	9	18791	18986.5	1710.94	465	1	AFF1	AFF1,LOC100506746	AFF1
3_A673_H3K27Ac_peaks_27856_lociStitched	chr17	7736941	7748790	3	11100	18469	1196.75	466	1	KDM6B,DNAH2	CYB5D1,CHD3,NAA38,TMEM88	KDM6B
13_A673_H3K27Ac_peaks_11406_lociStitched	chr11	47256042	47288154	13	12232	22199	4942.04	467	1	NR1H3,DDB2,ACP2	MADD,PACSIN3,ACP2,LOC101928943,NR1H3,DDB2	NR1H3
11_A673_H3K27Ac_peaks_30704_lociStitched	chr17	80034365	80067034	11	14013	19036.2	1780.46	468	1	CCDC57,SNORD134,FASN	DUS1L,RFNG,DCXR,RAC3,GPS1	SNORD134
5_A673_H3K27Ac_peaks_48538_lociStitched	chr3	163324396	163340377	5	8191	18919.9	1665.22	469	1			LINC01192
3_A673_H3K27Ac_peaks_20401_lociStitched	chr14	45077586	45093863	3	9873	19384.3	2151.82	470	1			LOC105370473
27_A673_H3K27Ac_peaks_27029_lociStitched	chr16	84737066	84820062	27	18217	24932	7702.03	471	1	USP10	CRISPLD2	USP10
20_A673_H3K27Ac_peaks_26892_lociStitched	chr16	75323443	75385434	20	14937	23234.2	6019.33	472	1	CFDP1	BCAR1	BCAR1
16_A673_H3K27Ac_peaks_36644_lociStitched	chr2	30333377	30358803	16	16844	19845	2662.1	473	1		YPEL5	YPEL5
8_A673_H3K27Ac_peaks_66533_lociStitched	chr9	90790315	90814842	8	8450	19938	2759.29	474	1		SPATA31C2	SPATA31C2
30_A673_H3K27Ac_peaks_49848_lociStitched	chr4	7806381	7921026	30	17576	28271.5	11097.6	475	1	AFAP1	AFAP1,LOC389199	LOC389199
18_A673_H3K27Ac_peaks_155_lociStitched	chr1	1777303	1841304	18	16163	22195.5	5024.08	476	1	GNB1	GNB1,TMEM52,CALML6	GNB1
2_A673_H3K27Ac_peaks_59231_lociStitched	chr7	5566333	5571646	2	4426	17725.2	573.804	477	1	ACTB	LOC221946,MIR589,FBXL18	ACTB
9_A673_H3K27Ac_peaks_14285_lociStitched	chr12	6431231	6452103	9	12712	19085.4	1936.92	478	1	PLEKHG6,TNFRSF1A	LTBR,SCNN1A	TNFRSF1A
11_A673_H3K27Ac_peaks_50694_lociStitched	chr4	87457163	87483364	11	18134	18739	1593.02	479	1	MIR4452	PTPN13	MIR4452
8_A673_H3K27Ac_peaks_57661_lociStitched	chr6	102471427	102508497	8	14338	21378.3	4281.59	480	1	GRIK2		GRIK2
15_A673_H3K27Ac_peaks_14754_lociStitched	chr12	24432520	24466388	15	12185	21113.3	4033.68	481	1	SOX5		LOC101928471
9_A673_H3K27Ac_peaks_7269_lociStitched	chr10	11835687	11863224	9	10575	19749.5	2682.1	482	1		PROSER2	PROSER2
4_A673_H3K27Ac_peaks_50269_lociStitched	chr4	38665572	38689751	4	12175	19553.6	2538.8	483	1	KLF3-AS1,KLF3		KLF3
6_A673_H3K27Ac_peaks_50202_lociStitched	chr4	30716834	30729150	6	9445	18506	1538.27	484	1	PCDH7		PCDH7
7_A673_H3K27Ac_peaks_45092_lociStitched	chr22	39894113	39924929	7	10357	19864	2915.19	485	1	MIEF1,ATF4	CACNA1I,MGAT3,RPS19BP1,MIEF1,MGAT3-AS1	ATF4
14_A673_H3K27Ac_peaks_51718_lociStitched	chr4	154131785	154190499	14	15455	23104	6164.97	486	1	TRIM2	ANXA2P1	TRIM2
2_A673_H3K27Ac_peaks_37439_lociStitched	chr2	70311997	70317412	2	5146	17562.5	676.333	487	1	PCBP1-AS1,PCBP1	LOC100133985	PCBP1
7_A673_H3K27Ac_peaks_63197_lociStitched	chr8	37392753	37419961	7	8827	19712.2	2854.12	488	1		LINC01605	LINC01605
6_A673_H3K27Ac_peaks_55420_lociStitched	chr6	8315012	8335042	6	10211	19222.8	2391.58	489	1			SLC35B3
7_A673_H3K27Ac_peaks_41591_lociStitched	chr20	21534483	21564742	7	14704	20046.6	3216.53	490	1	LOC101929625	NKX2-2	LOC101929625
11_A673_H3K27Ac_peaks_67652_lociStitched	chr9	131877375	131909861	11	11260	19186.2	2377.98	491	1	PTPA	DOLPP1,IER5L,CRAT	PTPA
8_A673_H3K27Ac_peaks_15942_lociStitched	chr12	58225660	58241043	8	13705	18350.4	1542.91	492	1	CTDSP2	AVIL,TSFM,MIR26A2	CTDSP2
18_A673_H3K27Ac_peaks_59195_lociStitched	chr7	4733093	4789485	18	16890	20944	4139.17	493	1	FOXK1	MIR4656,AP5Z1	FOXK1
2_A673_H3K27Ac_peaks_56188_lociStitched	chr6	30579099	30586682	2	6213	17967.9	1188.26	494	1	MRPS18B,PPP1R10	ABCF1,ATAT1,MIR877,PPP1R10,C6orf136	PPP1R10
14_A673_H3K27Ac_peaks_57832_lociStitched	chr6	111844799	111924957	14	18054	25394.1	8616.99	495	1	TRAF3IP2,TRAF3IP2-AS1	TRAF3IP2,REV3L	TRAF3IP2
9_A673_H3K27Ac_peaks_53412_lociStitched	chr5	85686074	85711032	9	13599	19052.9	2291.14	496	1			NBPF22P
16_A673_H3K27Ac_peaks_31986_lociStitched	chr18	66136619	66175503	16	16590	21005.1	4246.13	497	1			TMX3
8_A673_H3K27Ac_peaks_61799_lociStitched	chr7	136073520	136091614	8	14906	18616.9	1861.87	498	1			LUZP6
9_A673_H3K27Ac_peaks_20217_lociStitched	chr14	33403172	33420500	9	12785	18598.1	1913.01	499	1	NPAS3		NPAS3
13_A673_H3K27Ac_peaks_63895_lociStitched	chr8	72740918	72778360	13	12782	21106.1	4522.99	500	1	MSC-AS1,MSC		MSC
15_A673_H3K27Ac_peaks_60522_lociStitched	chr7	83753303	83791904	15	13998	20670.8	4122.59	501	1	SEMA3A		SEMA3A
9_A673_H3K27Ac_peaks_60685_lociStitched	chr7	91493137	91507506	9	10967	18438.3	1890.96	502	1	MTERF1	MTERF1	MTERF1
20_A673_H3K27Ac_peaks_60614_lociStitched	chr7	90334825	90419351	20	18896	26549.6	10007.9	503	1	CDK14		CDK14
7_A673_H3K27Ac_peaks_60076_lociStitched	chr7	55763357	55791137	7	10961	20673.9	4172.56	504	1	FKBP9P1	FKBP9P1	FKBP9P1
6_A673_H3K27Ac_peaks_35576_lociStitched	chr19	56096590	56122541	6	11818	18653.6	2174.69	505	1	ZNF524,FIZ1	ZNF579,SBK2,ZNF784,ZNF580,CCDC106,U2AF2,ZNF581,SBK3,ZNF865	FIZ1
3_A673_H3K27Ac_peaks_66275_lociStitched	chr9	80246762	80259359	3	6857	18036.4	1574.62	506	1	GNA14		GNA14
37_A673_H3K27Ac_peaks_30805_lociStitched	chr17	80788293	80898745	37	17712	24078.5	7621.19	507	1	ZNF750,TBCD		ZNF750
7_A673_H3K27Ac_peaks_27903_lociStitched	chr17	8095050	8131262	7	12094	19456.7	3034.57	508	1	AURKB,CTC1,LINC00324	TMEM107,PFAS,MIR6883,VAMP2,MIR4521,AURKB,PER1,BORCS6	AURKB
10_A673_H3K27Ac_peaks_39984_lociStitched	chr2	216397500	216421019	10	12111	19335	2914	509	1			LOC102724849
19_A673_H3K27Ac_peaks_25020_lociStitched	chr16	8940468	8987946	19	13548	19864.8	3451.65	510	1	CARHSP1,PMM2,USP7	TMEM186,CARHSP1	CARHSP1
5_A673_H3K27Ac_peaks_2448_lociStitched	chr1	45268789	45298152	5	9147	18519.2	2137.63	511	1	PTCH2,BTBD19,PLK3,TCTEX1D4	SNORD55,BEST4,SNORD46,SNORD38A,SNORD38B,RPS8	BTBD19
11_A673_H3K27Ac_peaks_18981_lociStitched	chr13	60238831	60267512	11	16355	20142.7	3777.29	512	1	DIAPH3		DIAPH3
7_A673_H3K27Ac_peaks_50931_lociStitched	chr4	107930459	107958590	7	12216	19936.4	3595.14	513	1	DKK2		DKK2
8_A673_H3K27Ac_peaks_19375_lociStitched	chr13	98565372	98603315	8	10335	19851.8	3517.32	514	1		IPO5	IPO5
29_A673_H3K27Ac_peaks_36399_lociStitched	chr2	25495366	25539709	29	21356	19652.8	3347.9	515	1	DNMT3A	DNMT3A,MIR1301	MIR1301
8_A673_H3K27Ac_peaks_68205_lociStitched	chr9	138220591	138238656	8	13052	18097.5	1806.5	516	1	C9orf62		C9orf62
15_A673_H3K27Ac_peaks_12564_lociStitched	chr11	70107035	70181074	15	13193	23625.8	7337.26	517	1	PPFIA1,MIR548K		MIR548K
13_A673_H3K27Ac_peaks_19981_lociStitched	chr14	23005481	23040049	13	17412	20167	3916.55	518	1	DAD1	ABHD4	DAD1
16_A673_H3K27Ac_peaks_35606_lociStitched	chr19	56602345	56665102	16	14931	20038.3	3790.52	519	1	ZNF444,ZNF787	GALP,ZNF444,LOC101928886,ZSCAN5B	ZNF787
12_A673_H3K27Ac_peaks_51999_lociStitched	chr4	174221486	174262974	12	9548	21026.1	4783.57	520	1	HMGB2,GALNT7	SAP30	HMGB2
18_A673_H3K27Ac_peaks_62234_lociStitched	chr8	2022629	2056597	18	15732	19545.2	3315.28	521	1	MYOM2,MIR7160		MIR7160
22_A673_H3K27Ac_peaks_6148_lociStitched	chr1	204376887	204442694	22	17397	22196.7	5981.86	522	1	PPP1R15B,PIK3C2B	MDM4,PLEKHA6,LINC00628	PPP1R15B
6_A673_H3K27Ac_peaks_60587_lociStitched	chr7	90242652	90257465	6	10437	18003.7	1793.85	523	1	CDK14		CDK14
9_A673_H3K27Ac_peaks_9474_lociStitched	chr10	102801371	102828921	9	10637	18891	2688.88	524	1	KAZALD1	LZTS2,SFXN3,KAZALD1,PDZD7	KAZALD1
11_A673_H3K27Ac_peaks_19571_lociStitched	chr13	102961327	102982572	11	15431	18614.9	2445.3	525	1	FGF14,FGF14-IT1	FGF14,FGF14-AS1	FGF14
A673_H3K27Ac_peaks_9207	chr10	90744961	90754405	1	9445	17270.2	1113.45	526	1	ACTA2,FAS-AS1,FAS	FAS,ACTA2	FAS
12_A673_H3K27Ac_peaks_10507_lociStitched	chr11	6399426	6419345	12	15270	17700	1557.67	527	1	APBB1,SMPD1	APBB1,SMPD1,HPX	SMPD1
3_A673_H3K27Ac_peaks_64666_lociStitched	chr8	128746114	128755722	3	8069	17558.6	1429.67	528	1	CASC11,MYC		MYC
8_A673_H3K27Ac_peaks_64053_lociStitched	chr8	81775879	81793713	8	13102	17905.3	1801.23	529	1	ZNF704		ZNF704
A673_H3K27Ac_peaks_55895	chr6	26120505	26129011	1	8507	17245.1	1161.92	530	1	HIST1H2AC,HIST1H2BC	HIST1H2BD,HFE,HIST1H1T,HIST1H1E,HIST1H4C	HIST1H2AC
19_A673_H3K27Ac_peaks_17328_lociStitched	chr12	118741940	118799176	19	19306	22116	6061.29	531	1	TAOK3	SUDS3	TAOK3
9_A673_H3K27Ac_peaks_35007_lociStitched	chr19	47746774	47778999	9	10138	18371.5	2358.87	532	1	INAFM1,CCDC9	BBC3,MIR3191,MIR3190,C5AR1	CCDC9
14_A673_H3K27Ac_peaks_62264_lociStitched	chr8	2124754	2164871	14	15046	19849.9	3847.22	533	1			MIR7160
9_A673_H3K27Ac_peaks_40462_lociStitched	chr2	226651659	226662429	9	8056	17221.2	1249.32	534	1			LOC646736
7_A673_H3K27Ac_peaks_19286_lociStitched	chr13	93869574	93915397	7	8761	21289.4	5324.63	535	1	GPC6		GPC6
20_A673_H3K27Ac_peaks_58176_lociStitched	chr6	131518878	131579689	20	18440	22822.4	6877.72	536	1	AKAP7		AKAP7
13_A673_H3K27Ac_peaks_68562_lociStitched	chrX	2714586	2738315	13	15543	18620.1	2683.75	537	1	XG	XG,XGY2,GYG2	GYG2
7_A673_H3K27Ac_peaks_51746_lociStitched	chr4	157426451	157449132	7	12134	18639.2	2751.21	538	1			PDGFC
22_A673_H3K27Ac_peaks_13086_lociStitched	chr11	86930262	87012443	22	17337	26002.1	10124.7	539	1	TMEM135		TMEM135
18_A673_H3K27Ac_peaks_29566_lociStitched	chr17	55920543	55977583	18	16206	20505.9	4631.65	540	1	CUEDC1,MRPS23		MRPS23
4_A673_H3K27Ac_peaks_18388_lociStitched	chr13	37051494	37059014	4	6781	16992.2	1137.02	541	1		CCNA1	CCNA1
5_A673_H3K27Ac_peaks_58149_lociStitched	chr6	131442597	131458564	5	9752	17768.1	2010.25	542	1	AKAP7		AKAP7
19_A673_H3K27Ac_peaks_63147_lociStitched	chr8	32428766	32486077	19	16035	22689.4	6940.36	543	1	NRG1	NRG1	NRG1
26_A673_H3K27Ac_peaks_56732_lociStitched	chr6	41496087	41572257	26	16913	21647.5	5926.03	544	1	FOXP4-AS1,MIR4641,FOXP4	MDFI,LINC01276	FOXP4
7_A673_H3K27Ac_peaks_56203_lociStitched	chr6	30672717	30692899	7	9657	17842.9	2123.15	545	1	TUBB,MDC1-AS1,MDC1	NRM,PPP1R18,IER3,FLOT1,HCG20,DHX16	MDC1
16_A673_H3K27Ac_peaks_13587_lociStitched	chr11	114002219	114044263	16	14005	21501.3	5793.66	546	1	ZBTB16		ZBTB16
11_A673_H3K27Ac_peaks_35393_lociStitched	chr19	51213837	51249263	11	15288	18439.2	2763.23	547	1	CLEC11A,SHANK1	GPR32,LOC105372440,ACPT	CLEC11A
13_A673_H3K27Ac_peaks_39921_lociStitched	chr2	213982722	214019476	13	13000	20350.7	4678.78	548	1	IKZF2		IKZF2
14_A673_H3K27Ac_peaks_22838_lociStitched	chr15	45454689	45493637	14	15715	19166.3	3509.21	549	1	SHF,DUOX1	DUOXA1,DUOX2,DUOXA2	SHF
A673_H3K27Ac_peaks_41452	chr20	17944395	17952812	1	8418	16667.3	1038.66	550	1	SNX5,MGME1	SNORD17,SNX5,MGME1	SNX5
14_A673_H3K27Ac_peaks_29378_lociStitched	chr17	48179260	48239944	14	15479	20177.4	4557.37	551	1	PPP1R9B,PDK2,SAMD14	SGCA,ITGA3,COL1A1,HILS1,SAMD14,LOC284080	SAMD14
7_A673_H3K27Ac_peaks_7865_lociStitched	chr10	30344224	30377364	7	11592	19317.3	3708.37	552	1	KIAA1462		KIAA1462
18_A673_H3K27Ac_peaks_46302_lociStitched	chr3	30670172	30737156	18	15363	24007.1	8413.19	553	1	TGFBR2		TGFBR2
15_A673_H3K27Ac_peaks_33749_lociStitched	chr19	18053167	18088343	15	17392	17964.4	2384.93	554	1	KCNN1,CCDC124	ARRDC2	KCNN1
3_A673_H3K27Ac_peaks_64828_lociStitched	chr8	130457921	130464690	3	6657	16729.6	1183.9	555	1	CCDC26	MIR3686	MIR3686
14_A673_H3K27Ac_peaks_48245_lociStitched	chr3	149274506	149322638	14	18131	20480.2	4943.16	556	1	WWTR1		WWTR1
16_A673_H3K27Ac_peaks_6790_lociStitched	chr1	234630356	234671014	16	16716	19804.5	4269.09	557	1	LINC01354	TARBP1	LINC01354
21_A673_H3K27Ac_peaks_9118_lociStitched	chr10	88589143	88661204	21	14503	23268.5	7739.35	558	1	BMPR1A		MMRN2
14_A673_H3K27Ac_peaks_14304_lociStitched	chr12	6637992	6672163	14	13391	18349.8	2822.52	559	1	GAPDH,NOP2,NCAPD2,IFFO1	GAPDH,SCARNA11,CHD4,MRPL51,SCARNA10	IFFO1
13_A673_H3K27Ac_peaks_51377_lociStitched	chr4	139137278	139161213	13	16473	18209.7	2740.56	560	1	SLC7A11		SLC7A11
12_A673_H3K27Ac_peaks_57124_lociStitched	chr6	56087550	56128387	12	13203	20447.1	5014.78	561	1	COL21A1	COL21A1	COL21A1
10_A673_H3K27Ac_peaks_53085_lociStitched	chr5	66528679	66565211	10	11908	19709	4288.86	562	1		CD180	CD180
5_A673_H3K27Ac_peaks_25796_lociStitched	chr16	30196668	30211679	5	5127	17959.2	2542.86	563	1	SLX1A,LOC606724,BOLA2,SULT1A4,CORO1A,SLX1A-SULT1A3	CORO1A,LOC613037	CORO1A
7_A673_H3K27Ac_peaks_57764_lociStitched	chr6	110604258	110622792	7	10818	17735.2	2324.16	564	1	METTL24		METTL24
11_A673_H3K27Ac_peaks_35229_lociStitched	chr19	49699490	49729469	11	9266	17834.5	2431.3	565	1	TRPM4	TRPM4,HRC	TRPM4
8_A673_H3K27Ac_peaks_54382_lociStitched	chr5	145375413	145389150	8	11553	17233.1	1861.36	566	1	SH3RF2		SH3RF2
9_A673_H3K27Ac_peaks_4153_lociStitched	chr1	145014729	145033465	9	10192	21121.1	5772.56	567	1	NBPF20,PDE4DIP,NBPF9	PDE4DIP	PDE4DIP
13_A673_H3K27Ac_peaks_43464_lociStitched	chr21	37849724	37878260	13	13284	18034.8	2688.09	568	1	CLDN14	CLDN14	CLDN14
16_A673_H3K27Ac_peaks_14617_lociStitched	chr12	14521473	14571721	16	17204	21209.7	5868.97	569	1	ATF7IP		ATF7IP
6_A673_H3K27Ac_peaks_39173_lociStitched	chr2	172953331	172971513	6	12292	17262	1921.84	570	1	DLX1,DLX2-AS1,DLX2	DLX1	DLX2
19_A673_H3K27Ac_peaks_16957_lociStitched	chr12	109194019	109254767	19	15199	20526.7	5212.18	571	1	SSH1,MIR619	DAO	SSH1
13_A673_H3K27Ac_peaks_18829_lociStitched	chr13	50679949	50715661	13	10539	18852.4	3571.2	572	1	DLEU1,DLEU2	ST13P4	DLEU2
2_A673_H3K27Ac_peaks_60568_lociStitched	chr7	89782449	89787909	2	5282	16262.6	1015.01	573	1	STEAP1,STEAP2-AS1	DPY19L2P4	STEAP1
15_A673_H3K27Ac_peaks_24419_lociStitched	chr15	99317345	99360264	15	11440	19824.3	4622.38	574	1	MIR4714,IGF1R		MIR4714
9_A673_H3K27Ac_peaks_32303_lociStitched	chr19	1407556	1441285	9	10699	17377.2	2229.49	575	1	RPS15,DAZAP1	GAMT,APC2,PCSK4,REEP6,C19orf25,NDUFS7,DAZAP1	RPS15
14_A673_H3K27Ac_peaks_21555_lociStitched	chr14	90848579	90890021	14	16091	18976.3	3837.53	576	1	CALM1	LINC00642	CALM1
2_A673_H3K27Ac_peaks_60874_lociStitched	chr7	100025694	100031806	2	5562	15754.9	630.758	577	1	MEPCE,ZCWPW1	TSC22D4,C7orf61,MEPCE,NYAP1,PPP1R35	MEPCE
15_A673_H3K27Ac_peaks_58957_lociStitched	chr7	1049444	1100450	15	15187	18056.1	2968.55	578	1	GPR146,MIR339,C7orf50	CYP2W1,COX19,GPER1,GPR146	C7orf50
6_A673_H3K27Ac_peaks_62846_lociStitched	chr8	26053913	26071028	6	8729	16762.4	1704.65	579	1			PPP2R2A
13_A673_H3K27Ac_peaks_68255_lociStitched	chr9	138915496	138953266	13	10923	17948.3	2908.29	580	1	NACC2		NACC2
17_A673_H3K27Ac_peaks_12768_lociStitched	chr11	75022541	75060433	17	17234	18953.6	3925.61	581	1	ARRB1,MIR326		MIR326
21_A673_H3K27Ac_peaks_2362_lociStitched	chr1	44297568	44347693	21	18290	20055	5042.57	582	1	ST3GAL3,MIR6079		MIR6079
11_A673_H3K27Ac_peaks_25313_lociStitched	chr16	21518562	21532258	11	9987	17022.8	2017.42	583	1	SLC7A5P2	MIR3680-1,SMG1P3	SLC7A5P2
5_A673_H3K27Ac_peaks_15081_lociStitched	chr12	46118715	46127639	5	8075	16087.3	1094.08	584	1	ARID2,LINC00938		ARID2
4_A673_H3K27Ac_peaks_19870_lociStitched	chr14	21559040	21575496	4	11339	16507	1523.83	585	1	ZNF219,TMEM253	RNASE7,ARHGEF40,NDRG2,OR5AU1,RNASE8	ZNF219
16_A673_H3K27Ac_peaks_22303_lociStitched	chr14	105905101	105949727	16	15501	17488.9	2507.98	586	1	CRIP2,MTA1	CRIP1,C14orf80,CRIP2,TMEM121,MTA1,TEX22,LOC100507437,LOC105370697	CRIP2
11_A673_H3K27Ac_peaks_16902_lociStitched	chr12	108920121	108963497	11	11012	19176.5	4203.13	587	1	SART3,ISCU	FICD,ISCU,TMEM119	SART3
12_A673_H3K27Ac_peaks_53897_lociStitched	chr5	133202234	133237924	12	14053	18680.1	3715.33	588	1		WSPAR	WSPAR
9_A673_H3K27Ac_peaks_44161_lociStitched	chr22	19928215	19974705	9	9891	18149.7	3189.21	589	1	COMT,TXNRD2,ARVCF,MIR4761	TANGO2,MIR185	MIR4761
10_A673_H3K27Ac_peaks_60488_lociStitched	chr7	81997348	82027585	10	14620	18496	3537.73	590	1	CACNA2D1		CACNA2D1
7_A673_H3K27Ac_peaks_11793_lociStitched	chr11	62480193	62496802	7	7781	17211.9	2262.15	591	1	HNRNPUL2,TTC9C,HNRNPUL2-BSCL2	C11orf98,POLR2G,LRRN4CL,BSCL2,UQCC3,TAF6L,GNG3,LBHD1,METTL12,ZBTB3,SNORA57,UBXN1,TTC9C	HNRNPUL2-BSCL2
17_A673_H3K27Ac_peaks_21800_lociStitched	chr14	97616229	97655333	17	19471	19149.2	4203.68	592	1			LINC00618
7_A673_H3K27Ac_peaks_21929_lociStitched	chr14	100680033	100714031	7	9238	17995.1	3049.62	593	1	YY1	MIR6764	YY1
3_A673_H3K27Ac_peaks_17395_lociStitched	chr12	120720066	120731687	3	4201	16155.5	1226.02	594	1		PXN,PLA2G1B,SIRT4	SIRT4
10_A673_H3K27Ac_peaks_25744_lociStitched	chr16	29605623	29625489	10	11933	16886.1	1972.69	595	1	SMG1P2,MIR3680-1	SPN	SMG1P2
3_A673_H3K27Ac_peaks_24706_lociStitched	chr16	2171702	2181203	3	8503	15888.5	1051.76	596	1	PKD1	RAB26,MIR6511B1,TRAF7,MIR4516,MIR3180-5,LOC105371049,SNORD60,MIR1225,MIR6511B2,SNHG19	MIR4516
15_A673_H3K27Ac_peaks_48972_lociStitched	chr3	186674193	186712069	15	14175	18347.1	3511.11	597	1	ST6GAL1	ST6GAL1	ST6GAL1
12_A673_H3K27Ac_peaks_67146_lociStitched	chr9	118903544	118929129	12	11749	17935.1	3113.69	598	1	PAPPA		PAPPA
7_A673_H3K27Ac_peaks_27884_lociStitched	chr17	8029985	8063293	7	9105	17340.1	2524.75	599	1	PER1,MIR6883,VAMP2	ALOX12B,HES7,ALOXE3,MIR4521,BORCS6,TMEM107,MIR4314	MIR6883
3_A673_H3K27Ac_peaks_59432_lociStitched	chr7	17070159	17088159	3	9351	17107.2	2296.8	600	1			AGR3
21_A673_H3K27Ac_peaks_46052_lociStitched	chr3	11586806	11660867	21	17014	21418.4	6635.87	601	1	VGLL4,ATG7		VGLL4
19_A673_H3K27Ac_peaks_42624_lociStitched	chr20	49234855	49309064	19	17403	20466.8	5691.83	602	1	LOC100506175,FAM65C	PARD6B,MIR645,FAM65C,MIR1302-5	LOC100506175
11_A673_H3K27Ac_peaks_48395_lociStitched	chr3	156252730	156276553	11	16683	17772	2999.32	603	1	KCNAB1,SSR3		SSR3
5_A673_H3K27Ac_peaks_35162_lociStitched	chr19	49216863	49242017	5	11272	16903.5	2138.09	604	1	MAMSTR,RASIP1	LOC105447645,NTN5,IZUMO1,FUT1,FUT2,FGF21	MAMSTR
9_A673_H3K27Ac_peaks_15951_lociStitched	chr12	58258243	58293207	9	10600	17943.5	3223.68	605	1		AVIL,ATP23,MIR26A2,CTDSP2,LOC100506844	CTDSP2
3_A673_H3K27Ac_peaks_3188_lociStitched	chr1	73168976	73183559	3	8797	16836.1	2121.83	606	1			NEGR1
A673_H3K27Ac_peaks_11677	chr11	61581355	61585686	1	4332	15230	556.534	607	1	MIR1908,FADS1,FADS2	FADS2,MIR611,TMEM258,FEN1	FADS2
15_A673_H3K27Ac_peaks_38693_lociStitched	chr2	145171851	145229006	15	16745	21901.8	7235.82	608	1	ZEB2	ZEB2-AS1,ZEB2	ZEB2
27_A673_H3K27Ac_peaks_6695_lociStitched	chr1	230260886	230352578	27	16706	24142.5	9508.46	609	1	GALNT2		GALNT2
5_A673_H3K27Ac_peaks_14678_lociStitched	chr12	17520745	17529551	5	6472	15623.6	990.675	610	1			MIR3974
15_A673_H3K27Ac_peaks_48318_lociStitched	chr3	151261253	151302643	15	14178	19250.5	4619.12	611	1	MIR5186	MIR548H2	MIR5186
3_A673_H3K27Ac_peaks_4775_lociStitched	chr1	156713824	156722949	3	8835	15552.6	933.487	612	1	HDGF	CRABP2,RRNAD1,ISG20L2,PRCC,MRPL24	HDGF
16_A673_H3K27Ac_peaks_26735_lociStitched	chr16	73053574	73104808	16	17237	18956.6	4344.64	613	1	ZFHX3	HCCAT5	ZFHX3
A673_H3K27Ac_peaks_39231	chr2	176991186	176998409	1	7224	15441.3	830.645	614	1	HOXD8	HOXD4,HOXD12,HOXD11,HOXD10,HOXD9,MIR10B,HOXD3,HAGLR,HOXD13,HOXD-AS2,HAGLROS,EVX2	HOXD8
3_A673_H3K27Ac_peaks_50763_lociStitched	chr4	95328142	95341751	3	8303	15717	1106.41	615	1		PDLIM5	PDLIM5
11_A673_H3K27Ac_peaks_59413_lociStitched	chr7	16724390	16759530	11	12058	18539.9	3935.68	616	1	BZW2	BZW2,TSPAN13,ANKMY2	TSPAN13
13_A673_H3K27Ac_peaks_19539_lociStitched	chr13	101155109	101200455	13	15013	19235.8	4638.9	617	1	GGACT,PCCA	PCCA-AS1	GGACT
3_A673_H3K27Ac_peaks_2196_lociStitched	chr1	40843155	40854503	3	9467	15755.6	1182.46	618	1	SMAP2	SMAP2	SMAP2
8_A673_H3K27Ac_peaks_4330_lociStitched	chr1	150113673	150138689	8	8999	17098.4	2539.12	619	1	PLEKHO1,VPS45,LOC105371433	PLEKHO1	PLEKHO1
7_A673_H3K27Ac_peaks_48531_lociStitched	chr3	163172942	163199530	7	11254	17013.7	2470.03	620	1			LINC01192
15_A673_H3K27Ac_peaks_36703_lociStitched	chr2	34133175	34165296	15	16712	17541.3	3022.59	621	1	LINC01317		LINC01318
13_A673_H3K27Ac_peaks_48703_lociStitched	chr3	177038859	177092347	13	14544	19779.9	5289.96	622	1	LINC00501		LINC00501
4_A673_H3K27Ac_peaks_60794_lociStitched	chr7	96639568	96657076	4	11512	16067.1	1651	623	1	DLX6,DLX6-AS1,DLX5		DLX6
12_A673_H3K27Ac_peaks_9659_lociStitched	chr10	106071336	106100350	12	12555	16999.3	2593.85	624	1	LOC101927472,ITPRIP	MIR4482,GSTO2,CFAP58-AS1,CFAP58	LOC101927472
13_A673_H3K27Ac_peaks_14880_lociStitched	chr12	31886004	31914878	13	14736	16874	2483.16	625	1		AMN1,H3F3C	AMN1
6_A673_H3K27Ac_peaks_161_lociStitched	chr1	2119117	2146519	6	12676	16071.3	1709.88	626	1	FAAP20	SKI,FAAP20	FAAP20
13_A673_H3K27Ac_peaks_20034_lociStitched	chr14	23464183	23501560	13	14091	17937.2	3584.45	627	1	PSMB5,C14orf93	AJUBA,C14orf93,CDH24,HAUS4,ACIN1,PSMB5,MIR4707,PSMB11	C14orf93
32_A673_H3K27Ac_peaks_12473_lociStitched	chr11	69140268	69210792	32	19063	22074	7722.38	628	1		LOC102724265	LOC102724265
3_A673_H3K27Ac_peaks_2917_lociStitched	chr1	62900806	62907126	3	5096	15039.7	719.216	629	1	USP1		USP1
6_A673_H3K27Ac_peaks_7113_lociStitched	chr10	5076434	5086929	6	9369	15910.4	1605.73	630	1		AKR1C3,AKR1C2	AKR1C3
4_A673_H3K27Ac_peaks_5453_lociStitched	chr1	182570164	182587718	4	10394	16402.5	2102.97	631	1	RGS16,LOC284648	RNASEL	LOC284648
10_A673_H3K27Ac_peaks_22330_lociStitched	chr14	106094067	106117922	10	10912	16004.3	1748.57	632	1	MIR8071-1	ELK2AP	MIR8071-1
12_A673_H3K27Ac_peaks_28540_lociStitched	chr17	27901057	27942038	12	14517	17384.1	3147.34	633	1	GIT1,ANKRD13B,CORO6	TP53I13,ABHD15	ANKRD13B
1_A673_H3K27Ac_peaks_68939_lociStitched	chrX	41191873	41195235	1	3363	14647.6	434.707	634	1	DDX3X	DDX3X	DDX3X
18_A673_H3K27Ac_peaks_28688_lociStitched	chr17	31590247	31619040	18	17705	15853.4	1672.87	635	1	ASIC2		ASIC2
10_A673_H3K27Ac_peaks_55714_lociStitched	chr6	18717722	18750013	10	10796	18066.8	3897.52	636	1			MIR548A1
14_A673_H3K27Ac_peaks_3772_lociStitched	chr1	110164196	110207160	14	15619	17464.9	3312.52	637	1	AMPD2,GSTM4	GSTM2,GSTM1,GSTM4,MIR197,GNAT2,GSTM5	GSTM4
A673_H3K27Ac_peaks_56086	chr6	27857755	27864493	1	6739	15048.6	904.24	638	1	HIST1H2BO,HIST1H3J,HIST1H2AM	HIST1H3I,HIST1H4L,HIST1H2AL,OR2B2,HIST1H1B	HIST1H2BO
A673_H3K27Ac_peaks_39232	chr2	176999001	177004586	1	5586	14944.9	815.41	639	1	HOXD-AS2	HOXD4,HOXD12,HOXD8,HOXD11,HOXD10,HOXD3,HAGLR,MIR10B,HOXD9,HOXD1,HOXD13,HAGLROS,MIR7704	HOXD
12_A673_H3K27Ac_peaks_8739_lociStitched	chr10	74004243	74037642	12	13105	16839.8	2725.36	640	1	DDIT4	ASCC1,ANAPC16	DDIT4
A673_H3K27Ac_peaks_4305	chr1	149855593	149860974	1	5382	14900.5	798.54	641	1	HIST2H2BE,HIST2H2AB,HIST2H2AC	SF3B4,HIST2H2BC,HIST2H2AA3,MTMR11,SV2A,HIST2H3C,BOLA1	HIST2H2BE
13_A673_H3K27Ac_peaks_61285_lociStitched	chr7	115954426	116004585	13	13670	20409.7	6355.15	642	1		LOC102724434	LOC102724434
11_A673_H3K27Ac_peaks_14722_lociStitched	chr12	19777135	19798841	11	10321	16583.4	2546.11	643	1			AEBP2
22_A673_H3K27Ac_peaks_40637_lociStitched	chr2	234274941	234376291	22	14378	22631.5	8594.48	644	1	DGKD		DGKD
5_A673_H3K27Ac_peaks_25785_lociStitched	chr16	30060284	30081473	5	9691	15696.8	1678.17	645	1	ALDOA	PPP4C,FAM57B,DOC2A,C16orf92,LOC101928595,YPEL3,GDPD3,TBX6	ALDOA
21_A673_H3K27Ac_peaks_37041_lociStitched	chr2	54778608	54847015	21	16506	20850.5	6847.54	646	1	SPTBN1	RPL23AP32	SPTBN1
13_A673_H3K27Ac_peaks_18119_lociStitched	chr13	25853239	25898702	13	13205	18903.5	4900.91	647	1	NUP58,MTMR6	ATP8A2	NUP58
15_A673_H3K27Ac_peaks_6459_lociStitched	chr1	223892282	223942159	15	14092	18549.3	4548.78	648	1	CAPN2	CAPN8	CAPN2
11_A673_H3K27Ac_peaks_21287_lociStitched	chr14	75695851	75734383	11	13373	17586	3606.6	649	1		FOS,LINC01220	FOS
17_A673_H3K27Ac_peaks_67506_lociStitched	chr9	130703875	130739366	17	18603	16599.1	2629.88	650	1	FAM102A	ST6GALNAC6,PIP5KL1,ST6GALNAC4,DPM2	FAM102A
6_A673_H3K27Ac_peaks_40521_lociStitched	chr2	228796934	228808861	6	8604	15373.9	1412.16	651	1			DAW1
20_A673_H3K27Ac_peaks_7287_lociStitched	chr10	11901286	11949205	20	14639	17931.3	3972.49	652	1	PROSER2,PROSER2-AS1		PROSER2
6_A673_H3K27Ac_peaks_40874_lociStitched	chr2	242247806	242280148	6	6293	17377.4	3421.78	653	1	HDLBP,SEPT2	HDLBP,SEPT2,FARP2	SEPT2
6_A673_H3K27Ac_peaks_31085_lociStitched	chr18	10043868	10068053	6	8943	16404.7	2522.5	654	1			VAPA
9_A673_H3K27Ac_peaks_64439_lociStitched	chr8	119086482	119122387	9	17394	17187.7	3310.44	655	1	EXT1		EXT1
16_A673_H3K27Ac_peaks_39149_lociStitched	chr2	172549257	172591772	16	14315	18868.2	5021.02	656	1	DYNC1I2	DYNC1I2	DYNC1I2
7_A673_H3K27Ac_peaks_65560_lociStitched	chr9	3507893	3528605	7	7480	16012.4	2185.12	657	1	RFX3	RFX3	RFX3
19_A673_H3K27Ac_peaks_9687_lociStitched	chr10	108260306	108317453	19	15034	20681.5	6857.64	658	1			LOC105378470
14_A673_H3K27Ac_peaks_46390_lociStitched	chr3	34242370	34271784	14	15167	17504.3	3682.63	659	1			PDCD6IP
2_A673_H3K27Ac_peaks_5369_lociStitched	chr1	177695851	177703228	2	7010	14808.6	1000.32	660	1		LOC101928778	LOC101928778
10_A673_H3K27Ac_peaks_1678_lociStitched	chr1	29475636	29509290	10	8195	17113.1	3308.19	661	1	SRSF4	TMEM200B,MECR	SRSF4
11_A673_H3K27Ac_peaks_538_lociStitched	chr1	8917431	8941065	11	11092	16210.6	2413.03	662	1	ENO1,ENO1-AS1,MIR6728	RERE	ENO1
4_A673_H3K27Ac_peaks_15917_lociStitched	chr12	57908587	57930885	4	8817	15795.9	2006.82	663	1	DCTN2,MBD6,MIR616,DDIT3,MARS	ARHGAP9,KIF5A,MIR6758,DCTN2	MBD6
21_A673_H3K27Ac_peaks_41666_lociStitched	chr20	24715009	24763312	21	15648	18480.7	4699.88	664	1			CST7
21_A673_H3K27Ac_peaks_8403_lociStitched	chr10	65424562	65480805	21	16680	20151.9	6372.33	665	1			JMJD1C
17_A673_H3K27Ac_peaks_57782_lociStitched	chr6	110642908	110690349	17	15625	18919.5	5147.35	666	1	METTL24	DDO	METTL24
13_A673_H3K27Ac_peaks_2157_lociStitched	chr1	39853264	39880966	13	14869	16726.5	2972.42	667	1	MACF1,KIAA0754		KIAA0754
29_A673_H3K27Ac_peaks_28503_lociStitched	chr17	27405427	27490870	29	18818	19950.9	6203.16	668	1	MYO18A	PIPOX,TIAF1,MYO18A	TIAF1
10_A673_H3K27Ac_peaks_47676_lociStitched	chr3	124404143	124434761	10	12240	16824.6	3089.36	669	1	KALRN	UMPS,MIR544B	UMPS
9_A673_H3K27Ac_peaks_32527_lociStitched	chr19	3363735	3390379	9	11755	15634.7	1899.72	670	1	NFIC	NFIC	NFIC
11_A673_H3K27Ac_peaks_59131_lociStitched	chr7	2671636	2700746	11	10479	15326.4	1627.25	671	1	TTYH3	AMZ1	TTYH3
11_A673_H3K27Ac_peaks_68741_lociStitched	chrX	19190118	19207139	11	12108	15523.2	1826.35	672	1		ADGRG2	ADGRG2
7_A673_H3K27Ac_peaks_69207_lociStitched	chrX	52681294	52700346	7	11731	15605.5	1933.78	673	1	SSX7	SSX8,SSX2B,SSX2	SSX7
18_A673_H3K27Ac_peaks_16374_lociStitched	chr12	79258498	79292262	18	15904	17972.6	4325.17	674	1	SYT1		SYT1
6_A673_H3K27Ac_peaks_10348_lociStitched	chr11	310155	336312	6	8887	15202.4	1561.57	675	1	IFITM3,IFITM1	PGGHG,B4GALNT4,IFITM5,NLRP6,IFITM2	IFITM3
4_A673_H3K27Ac_peaks_11316_lociStitched	chr11	46262436	46275197	4	4750	16197.5	2589.21	676	1		CREB3L1	CREB3L1
8_A673_H3K27Ac_peaks_41157_lociStitched	chr20	3764284	3794796	8	14183	15912	2309.76	677	1	CDC25B,CENPB,LOC101929125	AP5S1,MAVS,SPEF1,CDC25B,C20orf27	CDC25B
6_A673_H3K27Ac_peaks_35503_lociStitched	chr19	54962218	54985408	6	9765	15203.4	1607.07	678	1	LENG9,CDC42EP5,LENG8	LENG8-AS1,TTYH1,LAIR2	LENG9
21_A673_H3K27Ac_peaks_30772_lociStitched	chr17	80484074	80569962	21	12297	20510.1	6913.98	679	1	FOXK2	WDR45B	FOXK2
5_A673_H3K27Ac_peaks_41105_lociStitched	chr20	2081780	2106440	5	4847	15930.4	2335.3	680	1	STK35		STK35
7_A673_H3K27Ac_peaks_9894_lociStitched	chr10	118824381	118855150	7	10660	16793.7	3215.36	681	1	SHTN1	VAX1	SHTN1
20_A673_H3K27Ac_peaks_9794_lociStitched	chr10	112256975	112297185	20	16154	17157.6	3586.73	682	1	DUSP5	SMC3	DUSP5
7_A673_H3K27Ac_peaks_13537_lociStitched	chr11	112160514	112176345	7	9854	15891.2	2322.41	683	1	LOC283140	LOC100132686,PLET1	LOC283140
3_A673_H3K27Ac_peaks_25224_lociStitched	chr16	15234843	15243881	3	8808	14571.1	1035.75	684	1		RRN3,PKD1P6-NPIPP1,LOC100505915,MIR3180-4	PKD1P6-NPIPP1
2_A673_H3K27Ac_peaks_5493_lociStitched	chr1	183745839	183754453	2	8434	14838.5	1329.14	685	1	RGL1	RGL1	RGL1
9_A673_H3K27Ac_peaks_18968_lociStitched	chr13	60105525	60122393	9	10888	15484.8	1990.42	686	1			DIAPH3
9_A673_H3K27Ac_peaks_9187_lociStitched	chr10	90635194	90672988	9	10670	17831.2	4365.21	687	1	STAMBPL1	ACTA2-AS1,ANKRD22,ACTA2	STAMBPL1
8_A673_H3K27Ac_peaks_45817_lociStitched	chr22	50728912	50746176	8	13122	14524.2	1070.37	688	1	PLXNB2	DENND6B,MAPK11,PPP6R2,TUBGCP6,HDAC10,MAPK12	PLXNB2
4_A673_H3K27Ac_peaks_66748_lociStitched	chr9	98257788	98275012	4	10210	15214	1768.9	689	1	PTCH1	LOC100507346	PTCH1
13_A673_H3K27Ac_peaks_15598_lociStitched	chr12	53969342	54025872	13	14391	19028	5619.08	690	1	ATF7	ATP5G2	ATF7
6_A673_H3K27Ac_peaks_56804_lociStitched	chr6	42748724	42758733	6	4849	14240.8	833.75	691	1	GLTSCR1L,LOC401261	TBCC,GLTSCR1L	LOC401261
12_A673_H3K27Ac_peaks_54605_lociStitched	chr5	154133422	154181575	12	7739	16612.8	3211.81	692	1	LARP1	MIR378H,FAXDC2	MIR378H
A673_H3K27Ac_peaks_15861	chr12	57478676	57482650	1	3975	13839.9	441.909	693	1		NAB2,MYO1A,LRP1,STAT6,NEMP1	NAB2
8_A673_H3K27Ac_peaks_35308_lociStitched	chr19	50118182	50150313	8	8759	15612.5	2220.25	694	1	PRR12,RRAS,SCAF1	PRMT1,CPT1C,PRRG2,ADM5,IRF3,MIR5088,BCL2L12,NOSIP	RRAS
18_A673_H3K27Ac_peaks_16104_lociStitched	chr12	66318598	66366392	18	13947	19103.3	5716.16	695	1	HMGA2	LOC100129940	LOC100129940
10_A673_H3K27Ac_peaks_23659_lociStitched	chr15	74214241	74257820	10	13330	16899.9	3547.33	696	1	LOXL1,LOXL1-AS1	STOML1,PML,TBC1D21	LOXL1
10_A673_H3K27Ac_peaks_13652_lociStitched	chr11	117008569	117059382	10	12203	18145.3	4796.75	697	1	PAFAH1B2,SIDT2	SIK3,LOC100652768,TAGLN,PCSK7,RNF214	SIDT2
5_A673_H3K27Ac_peaks_8448_lociStitched	chr10	70087584	70101137	5	7327	14912.4	1570.79	698	1	HNRNPH3,RUFY2,PBLD	HNRNPH3	PBLD
24_A673_H3K27Ac_peaks_5030_lociStitched	chr1	162239371	162281333	24	16794	18501	5161.33	699	1	NOS1AP	MIR556	MIR556
6_A673_H3K27Ac_peaks_65201_lociStitched	chr8	143683787	143705334	6	12262	15235.9	1906.91	700	1	ARC	LOC101928087,JRK,PSCA	ARC
5_A673_H3K27Ac_peaks_21483_lociStitched	chr14	85983315	86004099	5	10049	15852	2525.26	701	1	FLRT2		FLRT2
9_A673_H3K27Ac_peaks_63603_lociStitched	chr8	56657260	56691529	9	8203	16695.9	3378.92	702	1	TMEM68,TGS1	TGS1,TMEM68	TMEM68
3_A673_H3K27Ac_peaks_57345_lociStitched	chr6	83394231	83402757	3	8082	14424.3	1116.05	703	1			TPBG
13_A673_H3K27Ac_peaks_34778_lociStitched	chr19	45590692	45643184	13	8502	17122.9	3816.17	704	1	GEMIN7,LOC105372419,PPP1R37	NKPD1,BLOC1S3,ZNF296,CLASRP,TRAPPC6A	PPP1R37
5_A673_H3K27Ac_peaks_35339_lociStitched	chr19	50336074	50374261	5	9700	16409	3127.52	705	1	PTOV1-AS1,AKT1S1,PTOV1,MIR4749,MED25,PNKP,PTOV1-AS2	MIR6799,IL4I1,AKT1S1,MIR4750,PTOV1,TBC1D17,MIR6800,FUZ	PTOV1
10_A673_H3K27Ac_peaks_17597_lociStitched	chr12	123711981	123756205	10	11924	16774.2	3502.54	706	1	MPHOSPH9,CDK2AP1,C12orf65		C12orf65
2_A673_H3K27Ac_peaks_39318_lociStitched	chr2	178069285	178082360	2	4393	14829.7	1558.54	707	1	HNRNPA3,MIR4444-1	MIR3128,NFE2L2	HNRNPA3
25_A673_H3K27Ac_peaks_44231_lociStitched	chr22	20864652	20931455	25	19542	18604.6	5337.56	708	1	MED15	MED15,KLHL22	MED15
5_A673_H3K27Ac_peaks_51039_lociStitched	chr4	111105621	111120211	5	8067	14830.7	1564.05	709	1	ELOVL6		ELOVL6
2_A673_H3K27Ac_peaks_48090_lociStitched	chr3	136467539	136472975	2	5392	13935.7	681.131	710	1	STAG1		STAG1
7_A673_H3K27Ac_peaks_22055_lociStitched	chr14	103042134	103071321	7	8042	15629.6	2393.33	711	1	RCOR1	MIR4309	RCOR1
9_A673_H3K27Ac_peaks_37343_lociStitched	chr2	66782407	66810939	9	9893	16517.2	3284.03	712	1	LOC100507073,MEIS1		LOC100507073
17_A673_H3K27Ac_peaks_8593_lociStitched	chr10	72082918	72124362	17	15022	17240.7	4015.92	713	1	LRRC20	EIF4EBP2,LRRC20,NPFFR1	LRRC20
9_A673_H3K27Ac_peaks_69466_lociStitched	chrX	78399343	78423892	9	15079	15895.5	2670.93	714	1		GPR174	GPR174
4_A673_H3K27Ac_peaks_61550_lociStitched	chr7	128163215	128181145	4	5124	15159.8	1941.82	715	1		METTL2B	METTL2B
7_A673_H3K27Ac_peaks_35241_lociStitched	chr19	49842348	49866693	7	7924	14952.7	1740.67	716	1	TEAD2,CD37	DKKL1,CCDC155,SLC6A16,MIR4324,TEAD2,LOC101928295	TEAD2
12_A673_H3K27Ac_peaks_48420_lociStitched	chr3	156385038	156418288	12	10793	17316.6	4109.7	717	1	TIPARP,TIPARP-AS1		TIPARP
4_A673_H3K27Ac_peaks_23755_lociStitched	chr15	75718878	75748839	4	8226	15732.5	2540.69	718	1	SIN3A		SIN3A
7_A673_H3K27Ac_peaks_43318_lociStitched	chr21	30554050	30591840	7	9407	17742.4	4565.03	719	1	LINC00189	MAP3K7CL	LINC00189
8_A673_H3K27Ac_peaks_35936_lociStitched	chr2	7320684	7344240	8	11056	15954.5	2777.25	720	1			LOC101929452
7_A673_H3K27Ac_peaks_64148_lociStitched	chr8	96972030	96984004	7	9024	14252.7	1099.21	721	1		LOC100500773	LOC100500773
9_A673_H3K27Ac_peaks_8076_lociStitched	chr10	36917033	36939431	9	10691	15627.1	2483.94	722	1			ANKRD30A
9_A673_H3K27Ac_peaks_4587_lociStitched	chr1	154961162	154990508	9	11201	15119.1	1986.72	723	1	FLAD1,ZBTB7B,LENEP	FLAD1,DCST2,PYGO2,LOC100505666,ADAM15,EFNA4,PMVK,ZBTB7B,SHC1,MIR4258,DCST1,LOC101928120,PBXIP1,CKS1B	ZBTB7B
5_A673_H3K27Ac_peaks_25274_lociStitched	chr16	18796835	18818120	5	8831	15621.1	2505.24	724	1	ARL6IP1,RPS15A,SMG1		ARL6IP1
10_A673_H3K27Ac_peaks_53676_lociStitched	chr5	109014075	109061263	10	7551	18530.7	5426.62	725	1	MAN2A1		MAN2A1
5_A673_H3K27Ac_peaks_53167_lociStitched	chr5	70220407	70247596	5	3032	17555.9	4488.9	726	1	SMN2,SMN1		NAIP
7_A673_H3K27Ac_peaks_17823_lociStitched	chr12	127762726	127775590	7	9009	14544	1483.22	727	1		LOC101927616	LOC101927616
9_A673_H3K27Ac_peaks_59896_lociStitched	chr7	41855382	41875351	9	7744	15366.1	2310.41	728	1			INHBA
5_A673_H3K27Ac_peaks_3155_lociStitched	chr1	71172744	71188865	5	5508	15078	2024.8	729	1	LOC101927244		LOC101927244
18_A673_H3K27Ac_peaks_17378_lociStitched	chr12	120648940	120706176	18	15795	17119.3	4115.27	730	1	PXN-AS1,PXN	GCN1,RPLP0,PXN,SIRT4	PXN
5_A673_H3K27Ac_peaks_56891_lociStitched	chr6	43737411	43751000	5	8127	14095.9	1108.86	731	1	VEGFA	VEGFA	VEGFA
9_A673_H3K27Ac_peaks_32490_lociStitched	chr19	3034566	3074604	9	12069	15706.9	2722.58	732	1	TLE2,AES	GNA11,TLE2	TLE2
7_A673_H3K27Ac_peaks_51438_lociStitched	chr4	140471283	140497346	7	10240	15721.2	2739.22	733	1	SETD7	SETD7	SETD7
19_A673_H3K27Ac_peaks_36834_lociStitched	chr2	42153749	42238208	19	17149	21410.4	8437.45	734	1	LOC101929723,C2orf91	PKDCC,LOC388942	C2orf91
14_A673_H3K27Ac_peaks_49689_lociStitched	chr4	3108772	3151879	14	10027	17216.9	4250.35	735	1	HTT	HTT-AS	HTT
10_A673_H3K27Ac_peaks_23604_lociStitched	chr15	72510200	72532718	10	10946	15010.5	2062.65	736	1	PKM	GRAMD2,PARP6,PKM	PKM
16_A673_H3K27Ac_peaks_10795_lociStitched	chr11	16359932	16417836	16	16059	18216.6	5280.84	737	1	SOX6	SOX6	SOX6
9_A673_H3K27Ac_peaks_23054_lociStitched	chr15	57427783	57454323	9	11910	16436.2	3516.55	738	1	TCF12		TCF12
1_A673_H3K27Ac_peaks_28235_lociStitched	chr17	18313672	18317036	1	3365	13568.4	654.971	739	1	FLJ35934	EVPLL,KRT16P1,KRT17P5,SHMT1	FLJ35934
7_A673_H3K27Ac_peaks_49524_lociStitched	chr4	692802	720788	7	6488	14650.7	1743.53	740	1	PCGF3	MYL5,PDE6B,MFSD7,PCGF3,ATP5I	PCGF3
13_A673_H3K27Ac_peaks_52257_lociStitched	chr5	996911	1050925	13	11619	16641.7	3743.17	741	1	LOC100506688,NKD2,SLC12A7	MIR4635	NKD2
7_A673_H3K27Ac_peaks_13457_lociStitched	chr11	110300177	110328980	7	7181	16659.7	3761.67	742	1	FDX1		FDX1
25_A673_H3K27Ac_peaks_13974_lociStitched	chr11	126208544	126262391	25	15743	18308	5411.62	743	1	ST3GAL4,ST3GAL4-AS1,DCPS	ST3GAL4	ST3GAL4
16_A673_H3K27Ac_peaks_65137_lociStitched	chr8	142031928	142085507	16	12829	18270.4	5395.41	744	1		PTK2	PTK2
4_A673_H3K27Ac_peaks_60661_lociStitched	chr7	90892400	90917217	4	6801	16029.3	3159.2	745	1	FZD1		FZD1
6_A673_H3K27Ac_peaks_5616_lociStitched	chr1	185260449	185287529	6	7111	16155.9	3287.51	746	1	SWT1,IVNS1ABP	GS1-279B7.1	IVNS1ABP
5_A673_H3K27Ac_peaks_35094_lociStitched	chr19	48824207	48837688	5	8070	14207.6	1368.32	747	1	EMP3,TMEM143	SYNGR4,TMEM143,CCDC114,ZNF114	EMP3
9_A673_H3K27Ac_peaks_58005_lociStitched	chr6	125079139	125104952	9	10182	16053.1	3218.88	748	1	NKAIN2		RNF217
6_A673_H3K27Ac_peaks_7499_lociStitched	chr10	19199986	19210352	6	6516	14032.5	1225.26	749	1			MALRD1
12_A673_H3K27Ac_peaks_32171_lociStitched	chr19	556428	586131	12	8386	14414.9	1609.9	750	1	BSG	POLRMT,GZMM,CDC34,TPGS1,HCN2	BSG
19_A673_H3K27Ac_peaks_29586_lociStitched	chr17	55993100	56033279	19	15549	16188.1	3399.14	751	1	CUEDC1	CUEDC1,VEZF1	CUEDC1
9_A673_H3K27Ac_peaks_35110_lociStitched	chr19	48875860	48928506	9	11184	16225.5	3453.58	752	1	SYNGR4,KDELR1,GRIN2D	CYTH2,KCNJ14,EMP3,GRWD1,TMEM143	GRIN2D
8_A673_H3K27Ac_peaks_44077_lociStitched	chr22	18897589	18920747	8	11187	14656.7	1885.06	753	1	DGCR6,PRODH	LOC100996432,DGCR5	PRODH
7_A673_H3K27Ac_peaks_34638_lociStitched	chr19	42733788	42757883	7	11960	14738.9	1995.07	754	1	ERF,GSK3A	CIC,PAFAH1B3,DEDD2,ZNF526,PRR19	GSK3A
8_A673_H3K27Ac_peaks_46267_lociStitched	chr3	30070450	30086831	8	11658	15036.1	2293.34	755	1			RBMS3
A673_H3K27Ac_peaks_29200	chr17	46618324	46626550	1	8227	13641.2	907.328	756	1	HOXB-AS1,HOXB3,HOXB2	HOXB1,HOXB-AS3,HOXB4,MIR10A,HOXB5	HOXB2
16_A673_H3K27Ac_peaks_56649_lociStitched	chr6	40377173	40427824	16	12006	17697.5	4978.99	757	1	LRFN2	TDRG1	TDRG1
5_A673_H3K27Ac_peaks_42568_lociStitched	chr20	48803571	48813978	5	8388	13530.1	815.909	758	1	CEBPB-AS1,CEBPB	LINC01273,CEBPB,TMEM189-UBE2V1	CEBPB
22_A673_H3K27Ac_peaks_59079_lociStitched	chr7	2140236	2215187	22	14320	18003.2	5299.04	759	1	MAD1L1		MAD1L1
8_A673_H3K27Ac_peaks_38083_lociStitched	chr2	112101247	112135959	8	7590	19879.6	7178.44	760	1	MIR4435-2HG		MIR4435-2HG
4_A673_H3K27Ac_peaks_65702_lociStitched	chr9	14712371	14723667	4	9461	13517.9	831.386	761	1	CER1	ZDHHC21	CER1
4_A673_H3K27Ac_peaks_64349_lociStitched	chr8	112665076	112676281	4	9264	13597.3	914.328	762	1			LINC01609
9_A673_H3K27Ac_peaks_12610_lociStitched	chr11	71717166	71757400	9	8752	16801.7	4140.08	763	1	NUMA1,LOC100128494	LRTOMT,MIR3165,IL18BP	LOC100128494
16_A673_H3K27Ac_peaks_67244_lociStitched	chr9	124098707	124136074	16	12137	16953.4	4304.68	764	1	STOM	GSN,STOM	STOM
7_A673_H3K27Ac_peaks_22773_lociStitched	chr15	45006615	45024623	7	8782	14543.3	1921.45	765	1	B2M,LOC100419583	PATL2,TRIM69	LOC100419583
22_A673_H3K27Ac_peaks_69139_lociStitched	chrX	50336862	50381339	22	14037	16772.3	4154.15	766	1	SHROOM4		DGKK
11_A673_H3K27Ac_peaks_66246_lociStitched	chr9	75746430	75773269	11	13932	15950.4	3338.77	767	1	ANXA1		ANXA1
5_A673_H3K27Ac_peaks_54952_lociStitched	chr5	175958088	175969375	5	9983	13398.8	793.476	768	1	RNF44	CDHR2	RNF44
5_A673_H3K27Ac_peaks_18226_lociStitched	chr13	31182625	31212375	5	6766	15761.5	3198.12	769	1	USPL1,HMGB1	USPL1	USPL1
9_A673_H3K27Ac_peaks_57284_lociStitched	chr6	76310422	76342045	9	7280	15903.2	3393.15	770	1	SENP6	SENP6	SENP6
8_A673_H3K27Ac_peaks_13438_lociStitched	chr11	110133917	110168637	8	7810	16992	4485.82	771	1	RDX	RDX	RDX
12_A673_H3K27Ac_peaks_34807_lociStitched	chr19	45912174	45954772	12	10891	15573.8	3079.84	772	1	MIR6088,CD3EAP,ERCC1	PPM1N,FOSB,ERCC2,PPP1R13L,RTN2	ERCC1
A673_H3K27Ac_peaks_35588	chr19	56164601	56169160	1	4560	13034.2	555.286	773	1	U2AF2	EPN1,ZNF784,ZNF580,CCDC106,U2AF2,ZNF581,ZNF865	U2AF2
5_A673_H3K27Ac_peaks_55153_lociStitched	chr6	2838535	2859609	5	8098	14532.6	2071.57	774	1	SERPINB1,SERPINB9P1,MIR4645	LOC101927730,SERPINB9,SERPINB1	MIR4645
7_A673_H3K27Ac_peaks_37820_lociStitched	chr2	87871953	87906679	7	7796	19571.6	7122.3	775	1		MIR4435-1,MIR4435-2	MIR4435-1
8_A673_H3K27Ac_peaks_26377_lociStitched	chr16	67041171	67070787	8	8869	14976.8	2541.05	776	1	CES4A,CBFB	CES3,CBFB,CES4A	CBFB
19_A673_H3K27Ac_peaks_1190_lociStitched	chr1	21946836	22000541	19	17732	16396.1	3963.43	777	1	RAP1GAP	RAP1GAP	RAP1GAP
4_A673_H3K27Ac_peaks_58414_lociStitched	chr6	145268534	145276451	4	6668	13285.5	864.536	778	1			SNORA98
5_A673_H3K27Ac_peaks_7960_lociStitched	chr10	33226809	33251365	5	7472	15087.2	2679.06	779	1	ITGB1	SNORA86,ITGB1	ITGB1
5_A673_H3K27Ac_peaks_51298_lociStitched	chr4	127383460	127394493	5	8791	13548.5	1141.92	780	1			MIR2054
9_A673_H3K27Ac_peaks_11432_lociStitched	chr11	47409735	47440424	9	8847	16743.9	4339.42	781	1	SLC39A13,MIR4487,PSMC3	RAPSN,MYBPC3,SPI1	MIR4487
3_A673_H3K27Ac_peaks_5435_lociStitched	chr1	181063466	181082864	3	10630	14676.5	2273.45	782	1		IER5	IER5
3_A673_H3K27Ac_peaks_19302_lociStitched	chr13	94680625	94691637	3	7258	13729.8	1366.59	783	1	GPC6		GPC6
23_A673_H3K27Ac_peaks_58655_lociStitched	chr6	158411337	158481525	23	13905	18143.6	5783.49	784	1	SYNJ2-IT1,SYNJ2		SYNJ2
4_A673_H3K27Ac_peaks_53881_lociStitched	chr5	132384905	132397599	4	4892	13533.1	1174.19	785	1	HSPA4	ZCCHC10	HSPA4
A673_H3K27Ac_peaks_11830	chr11	62646831	62651883	1	5053	13050.8	710.816	786	1	SLC3A2	SNORD29,SNHG1,SNORD31,WDR74,SNORD27,SNORD30,SNORD26,SNORD22,CHRM1,LOC105369332,STX5,SNORD28,SNORD25	SLC3A2
13_A673_H3K27Ac_peaks_44965_lociStitched	chr22	38688283	38713293	13	14040	14285.7	1948.28	787	1	CSNK1E,LOC400927-CSNK1E	TMEM184B	CSNK1E
9_A673_H3K27Ac_peaks_54429_lociStitched	chr5	147118770	147133966	9	12311	14434.7	2103.13	788	1	JAKMIP2		JAKMIP2
4_A673_H3K27Ac_peaks_56280_lociStitched	chr6	31701814	31726073	4	8770	14109	1778.18	789	1	MSH5-SAPCD1,CLIC1,MSH5	C6orf25,VARS,ABHD16A,SAPCD1,LY6G6E,LY6G6C,LY6G6D,LSM2,DDAH2,LY6G6F,MSH5,VWA7,SAPCD1-AS1,MIR4646	MSH5-SAPCD1
6_A673_H3K27Ac_peaks_14015_lociStitched	chr11	129236363	129258708	6	9573	15482.9	3159.58	790	1	BARX2		BARX2
10_A673_H3K27Ac_peaks_31618_lociStitched	chr18	53062624	53090588	10	12115	15900.3	3584.98	791	1	TCF4	TCF4,TCF4-AS1	TCF4
7_A673_H3K27Ac_peaks_47486_lociStitched	chr3	113440268	113468417	7	7549	15732.5	3439.81	792	1	ATP6V1A,NAA50	USF3	NAA50
4_A673_H3K27Ac_peaks_48998_lociStitched	chr3	187456911	187466585	4	8564	13384	1097.03	793	1	BCL6	RTP2,BCL6,LOC100131635	BCL6
A673_H3K27Ac_peaks_39230	chr2	176984320	176991000	1	6681	12828.3	549.764	794	1	HOXD10,HOXD9	HOXD4,HOXD12,HOXD8,HOXD11,MIR10B,HOXD3,HOXD13,HOXD-AS2,EVX2	HOXD9
8_A673_H3K27Ac_peaks_67727_lociStitched	chr9	132387697	132417523	8	13808	14349.3	2075.89	795	1	NTMT1,ASB6	ASB6,PRRX2,C9orf50,NTMT1	ASB6
18_A673_H3K27Ac_peaks_41736_lociStitched	chr20	30250349	30308497	18	12734	17380.4	5111.21	796	1	BCL2L1	TPX2,BCL2L1,COX4I2,ABALON	ABALON
13_A673_H3K27Ac_peaks_42516_lociStitched	chr20	48285581	48323526	13	12126	16506.1	4238.46	797	1	B4GALT5		B4GALT5
2_A673_H3K27Ac_peaks_55543_lociStitched	chr6	14379791	14387358	2	6766	13177.2	914.094	798	1			LINC01108
2_A673_H3K27Ac_peaks_19191_lociStitched	chr13	78264975	78277042	2	9539	13786.5	1534.92	799	1	SLAIN1,MIR3665	SLAIN1,LOC100129307	SLAIN1
[truncated: 18,286 more rows]

## Sheet: Supplementary Dataset S3
Supplementary Dataset S3: Super-enhancer analysis of SKNMC Ewing sarcoma cells
[truncated: 10,525 more rows]

## Sheet: Supplementary Dataset S4
Supplementary Dataset S4: Super-enhancer analysis of TC32 Ewing sarcoma cells
[truncated: 23,794 more rows]

[truncated: 6 more sheets: Supplementary Dataset S5, Supplementary Dataset S6, Supplementary Dataset S7, Supplementary Dataset S8, Supplementary Dataset S9, Supplementary Dataset S10]
